# Supplementary material for: Synucleinopathy alters nanoscale organization and diffusion in the brain extracellular space through hyaluronan remodeling
Source: Nat Commun. 2020 Jul 10;11:3440. doi: 10.1038/s41467-020-17328-9 (PMC7351768; doi:10.1038/s41467-020-17328-9)
Supplement: Supplementary file 9 — Source Data [file 41467_2020_17328_MOESM9_ESM.xlsx]

## Sheet: Fig 1b
Figure 1b	Stereological TH+ cell counts in the SN 4-months after noLB or LB inoculation
	noLB		LB
	Contralateral	Ipsilateral	Contralateral	Ipsilateral
mouse 1	4800	5200	4560	3120
mouse 2	4560	4720	4640	2080
mouse 3	5520	4240	4720	1640
mouse 4	4320	4880	5120	3280
mouse 5	4560	4400	5200	3360
mouse 6	4880	4080	4960	2080

## Sheet: Fig 1e
Figure 1e	ECS volume fraction (% of area)
	noLB	LB
	14.3226	21.2064
	17.7109	24.1845
	14.8431	19.5773
	14.636	17.2189
	21.4837	19.8242
	17.8307	17.8567

## Sheet: Fig 1f
Figure 1f	ECS compartment lengths (skeleton length in µm)
	Means (µm)			Cumulative Frequency (%)
	noLB	LB		noLB		LB
	0.488587	0.566314		µm	%	µm	%
	0.461482	0.843196		0.001428	0.510204	0.001428	0.275862
	0.619947	0.698948		0.002019	0.765306	0.002019	0.413793
	0.543334	0.627864		0.002855	0.892857	0.002855	0.551724
	0.334382	0.594305		0.003447	1.02041	0.004283	0.965517
	0.672681	0.852356		0.004874	1.14796	0.004874	1.10345
				0.006302	1.40306	0.005465	1.24138
				0.006893	1.53061	0.008912	1.51724
				0.007484	1.65816	0.009157	1.65517
				0.008912	1.78571	0.009993	1.7931
				0.009157	2.04082	0.01152	1.93103
				0.01058	2.16837	0.01201	2.06897
				0.01201	2.29592	0.01319	2.2069
				0.01428	2.42347	0.01344	2.34483
				0.01462	2.55102	0.01379	2.48276
				0.01521	2.67857	0.01462	2.75862
				0.01581	2.80612	0.01605	2.89655
				0.01891	2.93367	0.01689	3.03448
				0.02152	3.06122	0.02462	3.17241
				0.02176	3.18878	0.02496	3.31034
				0.02378	3.31633	0.02531	3.44828
				0.02388	3.44388	0.0258	3.58621
				0.02462	3.57143	0.02924	3.72414
				0.02816	3.69898	0.03245	4
				0.02924	3.82653	0.03363	4.13793
				0.03033	3.95408	0.03663	4.27586
				0.03137	4.08163	0.04126	4.41379
				0.03151	4.20918	0.04185	4.55172
				0.03175	4.33673	0.04268	4.82759
				0.0321	4.46429	0.04352	4.96552
				0.03234	4.59184	0.0448	5.10345
				0.03269	4.71939	0.0454	5.24138
				0.03353	4.84694	0.04672	5.37931
				0.03373	4.97449	0.04682	5.51724
				0.03377	5.10204	0.04776	5.65517
				0.03412	5.22959	0.04815	5.7931
				0.03461	5.35714	0.04825	5.93103
				0.0353	5.48469	0.04894	6.06897
				0.03579	5.61224	0.04923	6.2069
				0.03648	5.7398	0.05139	6.34483
				0.03683	5.86735	0.05219	6.48276
				0.03742	5.9949	0.05445	6.62069
				0.03816	6.25	0.05494	6.75862
				0.03899	6.37755	0.05672	6.89655
				0.03993	6.5051	0.05696	7.03448
				0.04175	6.63265	0.05755	7.17241
				0.04195	6.7602	0.05859	7.31034
				0.04352	7.01531	0.05873	7.44828
				0.04397	7.14286	0.06145	7.58621
				0.04421	7.27041	0.06218	8
				0.04633	7.39796	0.06336	8.13793
				0.04672	7.52551	0.06465	8.27586
				0.04707	7.65306	0.06563	8.41379
				0.04766	7.78061	0.0668	8.55172
				0.04815	7.90816	0.06716	8.68966
				0.04909	8.03571	0.07105	8.82759
				0.04923	8.16327	0.07109	8.96552
				0.04933	8.29082	0.07144	9.10345
				0.04948	8.41837	0.07148	9.24138
				0.05017	8.54592	0.07189	9.37931
				0.05101	8.80102	0.07203	9.51724
				0.0516	8.92857	0.07307	9.65517
				0.0517	9.05612	0.07454	9.93103
				0.05194	9.31122	0.07489	10.069
				0.05278	9.43878	0.07642	10.2069
				0.05313	9.56633	0.07858	10.3448
				0.05411	9.69388	0.07903	10.4828
				0.05435	9.82143	0.0799	10.6207
				0.05455	9.94898	0.08001	10.7586
				0.055	10.0765	0.08178	10.8966
				0.05563	10.2041	0.08257	11.0345
				0.05608	10.3316	0.08311	11.1724
				0.05647	10.4592	0.08414	11.3103
				0.05731	10.5867	0.08488	11.4483
				0.05894	10.7143	0.08527	11.5862
				0.06134	10.8418	0.08572	11.7241
				0.06145	10.9694	0.08616	11.8621
				0.06155	11.0969	0.08665	12
				0.06228	11.2245	0.08675	12.1379
				0.06253	11.352	0.08828	12.2759
				0.06277	11.4796	0.08892	12.4138
				0.06302	11.6071	0.09167	12.5517
				0.06322	11.7347	0.09192	12.6897
				0.0643	11.8622	0.09202	12.8276
				0.06455	11.9898	0.09251	12.9655
				0.06587	12.1173	0.09334	13.1034
				0.06657	12.2449	0.09369	13.2414
				0.0676	12.3724	0.09428	13.3793
				0.06809	12.5	0.09616	13.5172
				0.06995	12.6276	0.09714	13.6552
				0.0707	12.7551	0.09763	13.7931
				0.07134	12.8827	0.09807	13.931
				0.07217	13.0102	0.09842	14.069
				0.07228	13.1378	0.09877	14.2069
				0.07238	13.2653	0.09901	14.3448
				0.07301	13.3929	0.09911	14.4828
				0.07356	13.5204	0.09921	14.6207
				0.07538	13.648	0.1001	14.7586
				0.07587	13.7755	0.1003	14.8966
				0.07597	13.9031	0.1021	15.0345
				0.07656	14.0306	0.103	15.1724
				0.07947	14.1582	0.1032	15.3103
				0.0806	14.2857	0.1056	15.4483
				0.08115	14.4133	0.106	15.5862
				0.08164	14.5408	0.1061	15.7241
				0.08188	14.6684	0.1075	15.8621
				0.08227	14.9235	0.1082	16.1379
				0.08272	15.051	0.1083	16.2759
				0.083	15.3061	0.1085	16.4138
				0.0839	15.4337	0.1092	16.5517
				0.08429	15.5612	0.1095	16.6897
				0.08488	15.6888	0.1097	16.8276
				0.08572	15.8163	0.1111	16.9655
				0.087	16.0714	0.1113	17.2414
				0.0872	16.199	0.1114	17.3793
				0.08833	16.3265	0.1116	17.5172
				0.08857	16.4541	0.1143	17.6552
				0.08867	16.5816	0.1156	17.7931
				0.08892	16.8367	0.1157	17.931
				0.08961	16.9643	0.1158	18.069
				0.08965	17.0918	0.1162	18.2069
				0.0899	17.2194	0.1164	18.3448
				0.09069	17.3469	0.1167	18.4828
				0.09079	17.4745	0.1169	18.6207
				0.09202	17.602	0.1174	18.7586
				0.09285	17.7296	0.1176	18.8966
				0.09379	17.8571	0.1183	19.0345
				0.09414	17.9847	0.1192	19.1724
				0.09459	18.1122	0.1197	19.3103
				0.09532	18.2398	0.1202	19.4483
				0.09542	18.4949	0.1209	19.5862
				0.09557	18.6224	0.1211	19.7241
				0.0965	18.75	0.1214	19.8621
				0.09818	18.8776	0.1215	20
				0.09911	19.0051	0.1217	20.1379
				0.09926	19.1327	0.1219	20.2759
				0.09995	19.2602	0.1224	20.4138
				0.1006	19.3878	0.1226	20.5517
				0.1008	19.5153	0.1228	20.6897
				0.102	19.7704	0.1234	20.8276
				0.103	20.0255	0.1239	20.9655
				0.1032	20.1531	0.1245	21.1034
				0.1051	20.2806	0.1266	21.2414
				0.1053	20.4082	0.1278	21.3793
				0.1058	20.5357	0.1279	21.5172
				0.1059	20.7908	0.1281	21.6552
				0.1063	20.9184	0.1288	21.7931
				0.1081	21.0459	0.1296	21.931
				0.1084	21.1735	0.134	22.069
				0.1091	21.301	0.1353	22.2069
				0.1092	21.4286	0.1371	22.3448
				0.1096	21.6837	0.1394	22.4828
				0.1115	21.8112	0.1399	22.6207
				0.1119	21.9388	0.1423	22.7586
				0.1129	22.0663	0.1428	22.8966
				0.113	22.1939	0.1429	23.0345
				0.1136	22.3214	0.1435	23.3103
				0.1142	22.449	0.145	23.4483
				0.1152	22.5765	0.1466	23.5862
				0.117	22.7041	0.148	23.8621
				0.1176	22.8316	0.1494	24
				0.118	22.9592	0.1526	24.1379
				0.1181	23.0867	0.1527	24.2759
				0.1188	23.2143	0.153	24.4138
				0.1197	23.3418	0.1537	24.5517
				0.1199	23.4694	0.1545	24.6897
				0.1204	23.5969	0.1559	24.8276
				0.121	23.7245	0.1585	25.1034
				0.1214	23.852	0.1595	25.2414
				0.1224	23.9796	0.1596	25.3793
				0.1226	24.1071	0.1605	25.5172
				0.1229	24.2347	0.1606	25.6552
				0.1232	24.3622	0.1633	25.7931
				0.1242	24.4898	0.1634	25.931
				0.1251	24.6173	0.1637	26.069
				0.1262	24.7449	0.164	26.2069
				0.1265	24.8724	0.1651	26.4828
				0.1268	25	0.1655	26.6207
				0.1271	25.1276	0.1681	26.7586
				0.1273	25.2551	0.1684	26.8966
				0.1286	25.3827	0.1702	27.0345
				0.1287	25.5102	0.1706	27.1724
				0.1302	25.6378	0.1707	27.3103
				0.1304	25.7653	0.1714	27.4483
				0.1315	25.8929	0.1721	27.7241
				0.1316	26.0204	0.1733	27.8621
				0.1331	26.148	0.1738	28
				0.134	26.2755	0.1744	28.1379
				0.1343	26.4031	0.175	28.4138
				0.1347	26.5306	0.1755	28.5517
				0.1352	26.6582	0.1763	28.6897
				0.1355	26.7857	0.1764	28.9655
				0.1358	26.9133	0.1767	29.1034
				0.1361	27.0408	0.1781	29.2414
				0.1363	27.1684	0.1791	29.3793
				0.1364	27.2959	0.1795	29.6552
				0.1367	27.4235	0.1798	29.7931
				0.1368	27.551	0.1803	29.931
				0.1371	27.6786	0.1806	30.069
				0.1376	27.8061	0.181	30.2069
				0.1389	27.9337	0.1813	30.3448
				0.1391	28.0612	0.182	30.4828
				0.1396	28.1888	0.1849	30.7586
				0.1402	28.3163	0.1863	31.0345
				0.1405	28.4439	0.1866	31.1724
				0.1407	28.5714	0.1883	31.3103
				0.141	28.699	0.1885	31.4483
				0.1412	28.8265	0.1886	31.5862
				0.1413	28.9541	0.1898	31.7241
				0.1453	29.0816	0.191	31.8621
				0.146	29.2092	0.1912	32
				0.1464	29.3367	0.192	32.1379
				0.1473	29.4643	0.1921	32.2759
				0.1483	29.5918	0.1929	32.4138
				0.1496	29.7194	0.1945	32.5517
				0.1508	29.8469	0.195	32.6897
				0.1516	29.9745	0.1951	32.8276
				0.1517	30.102	0.196	32.9655
				0.1527	30.2296	0.1969	33.1034
				0.1556	30.3571	0.1977	33.2414
				0.1572	30.4847	0.2003	33.3793
				0.1573	30.6122	0.2005	33.5172
				0.1591	30.7398	0.2008	33.6552
				0.1599	31.1224	0.2021	33.7931
				0.1603	31.3776	0.2026	33.931
				0.1606	31.5051	0.2038	34.069
				0.1611	31.6327	0.2039	34.2069
				0.1615	31.7602	0.204	34.3448
				0.1624	31.8878	0.2059	34.4828
				0.1629	32.0153	0.207	34.6207
				0.1638	32.1429	0.2077	34.7586
				0.1652	32.2704	0.2079	34.8966
				0.1657	32.398	0.2095	35.0345
				0.1658	32.5255	0.2104	35.3103
				0.1687	32.6531	0.2127	35.4483
				0.1688	32.7806	0.2144	35.5862
				0.1695	32.9082	0.2161	35.7241
				0.1704	33.0357	0.2198	35.8621
				0.1711	33.1633	0.221	36
				0.1717	33.2908	0.2216	36.1379
				0.1724	33.4184	0.2245	36.2759
				0.1735	33.5459	0.2256	36.4138
				0.1743	33.6735	0.2268	36.5517
				0.1744	33.801	0.2269	36.6897
				0.1751	33.9286	0.2295	36.8276
				0.1753	34.0561	0.2305	36.9655
				0.1757	34.1837	0.2313	37.1034
				0.1763	34.4388	0.2332	37.2414
				0.1776	34.6939	0.2341	37.3793
				0.1777	34.8214	0.2342	37.5172
				0.178	35.0765	0.2362	37.6552
				0.1787	35.2041	0.2365	37.7931
				0.179	35.3316	0.2377	37.931
				0.1791	35.4592	0.2381	38.069
				0.18	35.5867	0.2384	38.2069
				0.1804	35.7143	0.2399	38.3448
				0.1823	35.8418	0.2417	38.4828
				0.1824	35.9694	0.242	38.6207
				0.1826	36.0969	0.2446	38.7586
				0.1853	36.352	0.2471	38.8966
				0.1854	36.6071	0.2472	39.0345
				0.1855	36.7347	0.2474	39.1724
				0.1856	36.8622	0.2483	39.3103
				0.1871	36.9898	0.2487	39.4483
				0.1882	37.1173	0.2495	39.5862
				0.1902	37.2449	0.25	39.7241
				0.191	37.3724	0.2517	39.8621
				0.1911	37.5	0.2536	40
				0.1912	37.6276	0.2539	40.1379
				0.1931	37.7551	0.2547	40.2759
				0.1932	37.8827	0.2566	40.4138
				0.1945	38.0102	0.2569	40.5517
				0.1954	38.1378	0.2587	40.6897
				0.1958	38.3929	0.2603	40.8276
				0.196	38.648	0.2626	40.9655
				0.1961	38.7755	0.2628	41.1034
				0.1969	38.9031	0.2637	41.2414
				0.1992	39.0306	0.2673	41.3793
				0.1998	39.1582	0.2677	41.6552
				0.2011	39.2857	0.2715	41.7931
				0.2016	39.4133	0.2722	41.931
				0.202	39.5408	0.2761	42.069
				0.2037	39.6684	0.2773	42.2069
				0.2045	39.7959	0.2774	42.3448
				0.2059	39.9235	0.2783	42.4828
				0.2063	40.1786	0.2784	42.6207
				0.2065	40.4337	0.2792	42.8966
				0.2088	40.5612	0.2795	43.0345
				0.2097	40.6888	0.2803	43.1724
				0.2101	40.8163	0.281	43.3103
				0.2105	40.9439	0.2818	43.4483
				0.2107	41.0714	0.2849	43.5862
				0.2108	41.199	0.2859	43.7241
				0.2113	41.3265	0.2871	43.8621
				0.212	41.4541	0.2879	44
				0.2123	41.5816	0.2882	44.1379
				0.2126	41.7092	0.2885	44.2759
				0.2127	41.8367	0.2899	44.4138
				0.213	42.0918	0.2908	44.5517
				0.2149	42.2194	0.2912	44.6897
				0.2157	42.3469	0.2923	44.8276
				0.2166	42.4745	0.2933	44.9655
				0.2169	42.602	0.2949	45.1034
				0.2173	42.7296	0.2958	45.2414
				0.218	42.8571	0.2975	45.3793
				0.2204	42.9847	0.2994	45.5172
				0.2214	43.1122	0.3008	45.6552
				0.2215	43.2398	0.3029	45.7931
				0.2239	43.3673	0.3039	45.931
				0.2245	43.4949	0.3044	46.069
				0.2247	43.6224	0.3048	46.2069
				0.2251	43.75	0.3065	46.3448
				0.2259	43.8776	0.3068	46.4828
				0.2264	44.0051	0.3084	46.6207
				0.2268	44.1327	0.3095	46.7586
				0.2271	44.2602	0.3096	46.8966
				0.228	44.3878	0.3098	47.0345
				0.2285	44.5153	0.31	47.1724
				0.2292	44.6429	0.3101	47.3103
				0.2304	44.7704	0.3105	47.4483
				0.2307	44.898	0.3116	47.5862
				0.2312	45.0255	0.3145	47.7241
				0.2315	45.1531	0.3157	47.8621
				0.2325	45.2806	0.3164	48
				0.2329	45.4082	0.3184	48.1379
				0.233	45.5357	0.3202	48.2759
				0.2354	45.6633	0.3206	48.4138
				0.2365	45.9184	0.3207	48.5517
				0.2366	46.0459	0.3211	48.6897
				0.2367	46.1735	0.3214	48.8276
				0.2371	46.301	0.3223	48.9655
				0.2372	46.4286	0.323	49.1034
				0.2382	46.5561	0.3237	49.2414
				0.2387	46.8112	0.3247	49.3793
				0.239	46.9388	0.328	49.5172
				0.2397	47.0663	0.3303	49.6552
				0.2404	47.1939	0.3313	49.7931
				0.2411	47.3214	0.3334	49.931
				0.2431	47.449	0.3349	50.069
				0.2441	47.7041	0.3359	50.2069
				0.245	47.8316	0.339	50.3448
				0.2451	47.9592	0.3392	50.4828
				0.2458	48.0867	0.3393	50.6207
				0.2463	48.2143	0.3427	50.7586
				0.2464	48.3418	0.3444	50.8966
				0.2473	48.5969	0.3446	51.0345
				0.2475	48.7245	0.3451	51.1724
				0.2501	48.852	0.3478	51.3103
				0.2509	48.9796	0.349	51.4483
				0.2522	49.1071	0.3511	51.5862
				0.2529	49.2347	0.3529	51.7241
				0.2533	49.3622	0.3532	51.8621
				0.2536	49.4898	0.3548	52
				0.255	49.6173	0.3562	52.1379
				0.2554	49.7449	0.3573	52.2759
				0.2581	49.8724	0.3577	52.4138
				0.261	50	0.3596	52.5517
				0.2622	50.1276	0.3602	52.6897
				0.263	50.2551	0.3603	52.8276
				0.2642	50.3827	0.3606	52.9655
				0.2659	50.5102	0.3643	53.1034
				0.2662	50.6378	0.368	53.2414
				0.2677	50.7653	0.3691	53.3793
				0.269	50.8929	0.3712	53.5172
				0.2695	51.0204	0.3713	53.6552
				0.2717	51.148	0.3718	53.931
				0.2733	51.4031	0.3719	54.069
				0.2741	51.5306	0.3722	54.3448
				0.2752	51.6582	0.3723	54.4828
				0.276	51.7857	0.3724	54.6207
				0.2767	51.9133	0.3728	54.7586
				0.2769	52.0408	0.3766	54.8966
				0.2784	52.1684	0.3772	55.0345
				0.2794	52.2959	0.3786	55.1724
				0.2805	52.4235	0.3802	55.3103
				0.2806	52.551	0.381	55.4483
				0.2808	52.6786	0.382	55.5862
				0.282	52.8061	0.3825	55.7241
				0.2822	52.9337	0.3837	55.8621
				0.2834	53.0612	0.3858	56
				0.2845	53.1888	0.3864	56.1379
				0.2868	53.3163	0.3883	56.2759
				0.287	53.4439	0.3886	56.4138
				0.2874	53.5714	0.3899	56.5517
				0.288	53.699	0.392	56.6897
				0.2898	53.8265	0.3952	56.8276
				0.2916	53.9541	0.3977	56.9655
				0.2923	54.0816	0.398	57.1034
				0.2934	54.2092	0.4001	57.2414
				0.2943	54.3367	0.4009	57.3793
				0.2944	54.4643	0.403	57.5172
				0.2949	54.5918	0.4054	57.6552
				0.2953	54.7194	0.4097	57.7931
				0.2963	54.8469	0.4098	57.931
				0.2967	54.9745	0.4119	58.069
				0.2987	55.102	0.412	58.2069
				0.2991	55.2296	0.4144	58.3448
				0.3005	55.3571	0.416	58.4828
				0.3034	55.4847	0.4161	58.6207
				0.3041	55.6122	0.4163	58.7586
				0.3047	55.7398	0.4179	58.8966
				0.3049	55.8673	0.4213	59.1724
				0.3052	55.9949	0.424	59.3103
				0.3066	56.1224	0.4249	59.4483
				0.3102	56.25	0.4281	59.5862
				0.3104	56.5051	0.4307	59.7241
				0.3113	56.6327	0.4342	59.8621
				0.3126	56.7602	0.4385	60
				0.3127	56.8878	0.4399	60.1379
				0.3133	57.0153	0.4402	60.2759
				0.3141	57.1429	0.4412	60.4138
				0.3169	57.2704	0.4441	60.5517
				0.3179	57.398	0.449	60.6897
				0.3194	57.5255	0.4491	60.8276
				0.3227	57.6531	0.4495	60.9655
				0.3232	57.7806	0.4497	61.2414
				0.3245	57.9082	0.4524	61.3793
				0.3248	58.0357	0.4535	61.5172
				0.3276	58.1633	0.457	61.6552
				0.328	58.2908	0.4587	61.7931
				0.3284	58.4184	0.4589	61.931
				0.3299	58.5459	0.4624	62.069
				0.33	58.6735	0.4633	62.3448
				0.3317	58.801	0.4635	62.4828
				0.3318	58.9286	0.4652	62.6207
				0.3321	59.0561	0.4676	62.7586
				0.3328	59.1837	0.4684	62.8966
				0.3342	59.3112	0.47	63.0345
				0.336	59.4388	0.4723	63.1724
				0.3363	59.5663	0.4726	63.3103
				0.3368	59.6939	0.4745	63.4483
				0.3382	59.8214	0.4787	63.5862
				0.3387	59.949	0.48	63.7241
				0.3399	60.0765	0.4806	63.8621
				0.3406	60.2041	0.4831	64
				0.3419	60.3316	0.4854	64.1379
				0.343	60.4592	0.4855	64.2759
				0.3434	60.5867	0.4874	64.4138
				0.3436	60.7143	0.4888	64.5517
				0.3441	60.8418	0.4923	64.6897
				0.3471	60.9694	0.4934	64.8276
				0.352	61.0969	0.4936	64.9655
				0.3522	61.2245	0.4937	65.1034
				0.3527	61.352	0.494	65.2414
				0.3534	61.4796	0.495	65.3793
				0.3547	61.6071	0.4956	65.5172
				0.358	61.7347	0.4957	65.6552
				0.3616	61.8622	0.4978	65.7931
				0.3623	61.9898	0.4981	65.931
				0.3642	62.1173	0.4982	66.069
				0.3655	62.2449	0.4992	66.2069
				0.366	62.3724	0.5002	66.3448
				0.3661	62.5	0.5015	66.4828
				0.3694	62.6276	0.5068	66.6207
				0.3714	62.7551	0.5161	66.7586
				0.3723	62.8827	0.5177	66.8966
				0.3724	63.0102	0.5205	67.0345
				0.3737	63.1378	0.5263	67.1724
				0.3767	63.2653	0.5283	67.3103
				0.3771	63.3929	0.5314	67.4483
				0.3776	63.648	0.534	67.5862
				0.3778	63.7755	0.5358	67.7241
				0.3791	63.9031	0.5401	67.8621
				0.3796	64.0306	0.5405	68
				0.3798	64.1582	0.5454	68.1379
				0.3816	64.2857	0.5457	68.2759
				0.3822	64.4133	0.5468	68.4138
				0.3826	64.5408	0.5471	68.5517
				0.3834	64.6684	0.5491	68.6897
				0.385	64.9235	0.5501	68.8276
				0.3873	65.051	0.5507	68.9655
				0.3882	65.1786	0.5527	69.1034
				0.389	65.3061	0.562	69.2414
				0.3928	65.4337	0.5651	69.3793
				0.393	65.5612	0.5664	69.5172
				0.3942	65.6888	0.5689	69.6552
				0.3954	65.8163	0.569	69.7931
				0.3998	65.9439	0.5695	69.931
				0.4007	66.0714	0.5706	70.069
				0.4008	66.199	0.5727	70.2069
				0.4012	66.3265	0.5731	70.3448
				0.4048	66.4541	0.5778	70.4828
				0.4056	66.5816	0.5806	70.6207
				0.4081	66.7092	0.5845	70.7586
				0.4085	66.8367	0.5873	70.8966
				0.4097	66.9643	0.5916	71.0345
				0.4108	67.0918	0.5964	71.1724
				0.4135	67.2194	0.5979	71.3103
				0.4151	67.3469	0.6012	71.4483
				0.4223	67.4745	0.605	71.5862
				0.4224	67.602	0.6059	71.7241
				0.4242	67.7296	0.6064	71.8621
				0.4247	67.8571	0.6135	72.1379
				0.4282	67.9847	0.6186	72.2759
				0.4292	68.1122	0.6255	72.4138
				0.4298	68.2398	0.6278	72.5517
				0.4316	68.3673	0.6363	72.6897
				0.4318	68.4949	0.6379	72.8276
				0.4319	68.6224	0.6392	72.9655
				0.4325	68.75	0.6411	73.1034
				0.433	68.8776	0.6425	73.2414
				0.4354	69.0051	0.6459	73.3793
				0.4388	69.1327	0.6478	73.5172
				0.4399	69.2602	0.6484	73.6552
				0.4414	69.3878	0.6521	73.7931
				0.4418	69.5153	0.6626	73.931
				0.446	69.6429	0.6737	74.069
				0.4476	69.7704	0.6773	74.2069
				0.448	69.898	0.6791	74.3448
				0.4492	70.0255	0.6816	74.4828
				0.451	70.1531	0.6937	74.6207
				0.4522	70.2806	0.6947	74.7586
				0.4544	70.4082	0.7002	74.8966
				0.4547	70.5357	0.7011	75.0345
				0.4554	70.7908	0.7026	75.1724
				0.4569	70.9184	0.7047	75.3103
				0.4571	71.0459	0.7061	75.4483
				0.4595	71.1735	0.7073	75.5862
				0.4607	71.301	0.719	75.7241
				0.4608	71.4286	0.7217	75.8621
				0.4645	71.5561	0.7242	76
				0.4646	71.6837	0.7281	76.1379
				0.4694	71.8112	0.7285	76.2759
				0.4723	71.9388	0.7308	76.4138
				0.4747	72.0663	0.7414	76.5517
				0.4777	72.1939	0.743	76.6897
				0.4783	72.3214	0.7512	76.8276
				0.4784	72.449	0.7585	76.9655
				0.4809	72.7041	0.7616	77.1034
				0.482	72.8316	0.7648	77.2414
				0.4883	72.9592	0.7649	77.3793
				0.4928	73.0867	0.7657	77.5172
				0.4949	73.2143	0.7666	77.6552
				0.4959	73.3418	0.7701	77.7931
				0.4984	73.4694	0.7774	77.931
				0.5014	73.5969	0.7799	78.069
				0.5021	73.7245	0.784	78.2069
				0.5038	73.852	0.7848	78.3448
				0.5094	73.9796	0.7901	78.4828
				0.5095	74.1071	0.7922	78.6207
				0.5111	74.2347	0.8132	78.7586
				0.5117	74.3622	0.8222	78.8966
				0.5122	74.4898	0.8254	79.0345
				0.5124	74.6173	0.8311	79.1724
				0.5128	74.7449	0.8321	79.3103
				0.5129	74.8724	0.8384	79.4483
				0.5131	75	0.8393	79.5862
				0.5246	75.1276	0.8414	79.7241
				0.5258	75.2551	0.843	79.8621
				0.5365	75.3827	0.8524	80
				0.5383	75.5102	0.857	80.1379
				0.5391	75.6378	0.868	80.2759
				0.5439	75.7653	0.8693	80.4138
				0.5468	75.8929	0.8695	80.5517
				0.5489	76.0204	0.8721	80.6897
				0.553	76.148	0.8739	80.8276
				0.5531	76.2755	0.8765	80.9655
				0.5534	76.4031	0.8769	81.1034
				0.5548	76.5306	0.8847	81.2414
				0.5616	76.6582	0.8939	81.3793
				0.5661	76.7857	0.8953	81.5172
				0.5689	76.9133	0.9242	81.6552
				0.5693	77.0408	0.9273	81.7931
				0.5739	77.1684	0.9282	81.931
				0.5788	77.2959	0.9332	82.069
				0.5798	77.4235	0.9394	82.2069
				0.5821	77.551	0.9438	82.3448
				0.5826	77.6786	0.9504	82.4828
				0.5855	77.8061	0.9534	82.6207
				0.5871	77.9337	0.9539	82.7586
				0.5881	78.0612	0.9661	82.8966
				0.5892	78.1888	0.9697	83.0345
				0.5933	78.3163	0.9699	83.1724
				0.598	78.4439	0.9861	83.3103
				0.6018	78.5714	0.9956	83.4483
				0.6106	78.699	0.9961	83.5862
				0.6125	78.8265	1.0427	83.7241
				0.6181	78.9541	1.05	83.8621
				0.6192	79.0816	1.0593	84
				0.6212	79.2092	1.0606	84.1379
				0.6234	79.3367	1.0712	84.2759
				0.6247	79.4643	1.0766	84.4138
				0.6307	79.5918	1.0935	84.5517
				0.6328	79.7194	1.0948	84.6897
				0.6378	79.9745	1.1034	84.8276
				0.6381	80.102	1.1141	84.9655
				0.6408	80.2296	1.1146	85.1034
				0.6411	80.3571	1.1168	85.2414
				0.6467	80.4847	1.1204	85.3793
				0.6492	80.6122	1.1242	85.5172
				0.6649	80.7398	1.145	85.6552
				0.6678	80.8673	1.1584	85.7931
				0.6717	80.9949	1.1593	85.931
				0.6724	81.1224	1.1695	86.069
				0.6728	81.25	1.1942	86.2069
				0.6752	81.3776	1.2114	86.3448
				0.6792	81.5051	1.2142	86.4828
				0.6803	81.6327	1.2149	86.6207
				0.6822	81.7602	1.2176	86.7586
				0.6829	81.8878	1.2384	86.8966
				0.6881	82.0153	1.2442	87.0345
				0.6883	82.1429	1.2647	87.1724
				0.6917	82.2704	1.2851	87.3103
				0.6932	82.398	1.286	87.4483
				0.6964	82.5255	1.2872	87.5862
				0.7012	82.6531	1.2984	87.7241
				0.702	82.7806	1.3056	87.8621
				0.7112	82.9082	1.3067	88
				0.7149	83.0357	1.3196	88.1379
				0.715	83.1633	1.3212	88.2759
				0.7324	83.2908	1.3255	88.4138
				0.7393	83.4184	1.3306	88.5517
				0.7401	83.5459	1.3685	88.6897
				0.7469	83.6735	1.3709	88.8276
				0.7522	83.9286	1.3844	88.9655
				0.7693	84.0561	1.4107	89.1034
				0.7714	84.1837	1.4176	89.2414
				0.773	84.3112	1.4249	89.3793
				0.7751	84.4388	1.4314	89.5172
				0.7776	84.5663	1.4881	89.6552
				0.7784	84.6939	1.5108	89.7931
				0.7854	84.8214	1.5289	89.931
				0.7929	84.949	1.5293	90.069
				0.7944	85.0765	1.5652	90.2069
				0.7958	85.2041	1.5664	90.3448
				0.7964	85.3316	1.5841	90.4828
				0.8041	85.4592	1.6029	90.6207
				0.8127	85.5867	1.6411	90.7586
				0.8193	85.7143	1.6529	90.8966
				0.8204	85.8418	1.6871	91.0345
				0.821	85.9694	1.7172	91.1724
				0.8212	86.0969	1.7187	91.3103
				0.8238	86.2245	1.724	91.4483
				0.8298	86.352	1.737	91.5862
				0.8329	86.4796	1.7408	91.7241
				0.8568	86.7347	1.7645	91.8621
				0.8593	86.8622	1.78	92
				0.8655	86.9898	1.7934	92.1379
				0.8684	87.1173	1.8186	92.2759
				0.8742	87.2449	1.8506	92.4138
				0.8744	87.3724	1.8642	92.5517
				0.8911	87.5	1.898	92.6897
				0.8939	87.6276	1.932	92.8276
				0.9028	87.7551	1.9484	92.9655
				0.9111	87.8827	1.9645	93.1034
				0.9207	88.0102	2.0694	93.2414
				0.9256	88.1378	2.0811	93.3793
				0.9324	88.2653	2.1165	93.5172
				0.9358	88.3929	2.1255	93.6552
				0.946	88.5204	2.1654	93.7931
				0.9495	88.648	2.1751	93.931
				0.9523	88.7755	2.1942	94.069
				0.9538	88.9031	2.2494	94.2069
				0.9625	89.0306	2.282	94.3448
				0.9737	89.1582	2.2964	94.4828
				0.9756	89.2857	2.3203	94.6207
				0.9767	89.4133	2.4054	94.7586
				0.9822	89.5408	2.491	94.8966
				0.9991	89.6684	2.5259	95.0345
				1.0048	89.7959	2.5308	95.1724
				1.0095	89.9235	2.5719	95.3103
				1.0322	90.051	2.595	95.4483
				1.0405	90.1786	2.6073	95.5862
				1.0406	90.3061	2.6688	95.7241
				1.0626	90.4337	2.7315	95.8621
				1.0644	90.5612	2.7402	96
				1.067	90.6888	2.7886	96.1379
				1.0812	90.8163	2.8157	96.2759
				1.0883	90.9439	2.8609	96.4138
				1.0895	91.0714	2.9726	96.5517
				1.0964	91.199	2.9777	96.6897
				1.0975	91.3265	3.0148	96.8276
				1.1423	91.4541	3.0165	96.9655
				1.1442	91.5816	3.0661	97.1034
				1.1478	91.7092	3.0981	97.2414
				1.16	91.8367	3.174	97.3793
				1.1644	91.9643	3.3008	97.5172
				1.1988	92.0918	3.4161	97.6552
				1.2151	92.2194	3.4191	97.7931
				1.2343	92.3469	3.4525	97.931
				1.251	92.4745	3.7392	98.069
				1.2638	92.602	3.7416	98.2069
				1.2852	92.7296	3.9247	98.3448
				1.3016	92.8571	3.9627	98.4828
				1.3059	92.9847	4.0722	98.6207
				1.3087	93.1122	4.1145	98.7586
				1.3219	93.2398	4.3157	98.8966
				1.3236	93.3673	4.5503	99.0345
				1.3396	93.4949	4.6237	99.1724
				1.3644	93.6224	4.7392	99.3103
				1.3686	93.75	4.8647	99.4483
				1.3944	93.8776	4.9072	99.5862
				1.4149	94.0051	5.3001	99.7241
				1.4316	94.1327	6.0467	99.8621
				1.4669	94.2602	6.8289	100
				1.4938	94.3878
				1.5221	94.5153
				1.5236	94.6429
				1.5328	94.7704
				1.541	94.898
				1.5587	95.0255
				1.5648	95.1531
				1.6095	95.2806
				1.6154	95.4082
				1.6365	95.5357
				1.6521	95.6633
				1.7014	95.7908
				1.7466	95.9184
				1.7673	96.0459
				1.7965	96.1735
				1.8186	96.301
				1.8919	96.4286
				1.9221	96.5561
				1.9748	96.6837
				1.9786	96.8112
				1.9793	96.9388
				1.9819	97.0663
				1.9927	97.1939
				2.0626	97.3214
				2.0804	97.449
				2.0989	97.5765
				2.1122	97.7041
				2.1612	97.8316
				2.3662	97.9592
				2.3889	98.0867
				2.3985	98.2143
				2.4221	98.3418
				2.4234	98.4694
				2.47	98.5969
				2.5567	98.7245
				2.9118	98.852
				3.0214	98.9796
				3.1581	99.1071
				3.4081	99.2347
				3.6232	99.3622
				3.6537	99.4898
				4.1269	99.6173
				4.1288	99.7449
				5.1685	99.8724
				5.8291	100

## Sheet: Fig 1g
Figure 1g	ECS compartment widths (local thickness in nm)
	Means (nm)				Cumulative Frequency (%)
	noLB	LB		nm (bin center)	noLB	LB
	96.4412	143.968		14.276	2.22431	1.77471
	103.448	114.926		28.552	7.14031	6.10368
	129.779	139.714		42.828	14.804	12.6468
	105.849	137.078		57.104	24.6634	20.5652
	99.9712	163.268		71.38	35.6875	29.0022
	133.855	143.172		85.656	45.4772	37.3412
				99.932	54.4481	45.181
				114.208	61.8367	51.9814
				128.484	68.4516	59.0169
				142.76	74.3174	64.2452
				157.036	78.5011	68.6203
				171.312	82.247	72.6414
				185.588	85.4202	76.0878
				199.864	88.1602	79.3849
				214.14	89.6268	81.9886
				228.416	91.2511	84.3488
				242.692	92.666	86.4222
				256.968	93.9594	88.0151
				271.244	95.8974	89.9052
				285.52	96.8022	91.8898
				299.796	97.751	93.1366
				314.072	98.269	94.8633
				328.348	98.7332	95.6738
				342.624	99.4314	96.261
				356.9	99.4575	97.1662
				371.176	99.7032	97.265
				385.452	99.7091	98.0638
				399.728	100	98.9001
				414.004	100	98.9377
				428.28	100	99.2471
				442.556	100	99.513
				456.832	100	99.543
				471.108	100	99.8048
				485.384	100	99.8084
				499.66	100	99.8121
				513.936	100	99.8212
				528.212	100	99.8332
				542.488	100	99.8439
				556.764	100	99.8517
				571.04	100	99.8587
				585.316	100	99.8648
				599.592	100	99.8803
				613.868	100	99.904
				628.144	100	99.9238
				642.42	100	99.9401
				656.696	100	99.9558
				670.972	100	100

## Sheet: Fig 1i
Figure 1i	Distribution of ECS widths (local thickness in nm)
		Relative Frequency (%)
	nm (bin center)	noLB	LB
	14.276	2.22431	1.77471
	28.552	4.916	4.32897
	42.828	7.66366	6.5431
	57.104	9.85939	7.9184
	71.38	11.0241	8.43697
	85.656	9.78974	8.33904
	99.932	8.97085	7.83982
	114.208	7.38856	6.80038
	128.484	6.61492	7.03553
	142.76	5.86585	5.22824
	157.036	4.18364	4.37517
	171.312	3.74592	4.02104
	185.588	3.17318	3.44638
	199.864	2.74004	3.29716
	214.14	1.46655	2.6037
	228.416	1.62429	2.3602
	242.692	1.41496	2.07337
	256.968	1.29343	1.59287
	271.244	1.93794	1.89018
	285.52	0.90481	1.98455
	299.796	0.948812	1.2468
	314.072	0.517964	1.7267
	328.348	0.464208	0.810487
	342.624	0.698236	0.587272
	356.9	0.0260452	0.905129
	371.176	0.245777	0.0988158
	385.452	0.00585183	0.798824
	399.728	0.290913	0.836298
	414.004	0	0.0376214
	428.28	0	0.309368
	442.556	0	0.265918
	456.832	0	0.0299305
	471.108	0	0.261863
	485.384	0	0.00358368
	499.66	0	0.00373408
	513.936	0	0.00901849
	528.212	0	0.0120902
	542.488	0	0.0106151
	556.764	0	0.00787599
	571.04	0	0.00697356
	585.316	0	0.00609138
	599.592	0	0.0155437
	613.868	0	0.023628
	628.144	0	0.0198216
	642.42	0	0.0163507
	656.696	0	0.0156131
	670.972	0	0.044245

## Sheet: Fig 1j
Figure 1j	Distribution of ECS widths (contingency table)
		%
		noLB	LB
	channels (<100 nm)	54.4481	45.181
	small pools (100-200 nm)	33.7121	34.2039
	large pools (>200 nm)	11.8398	20.6151

## Sheet: Fig 2d
Figure 2d	Frequency distribution of relative diffusivity values obtained from SWCNTs trajectories
		Relative Frequency (%)
	Dinst/Dref (bin center)	noLB	LB
	0	0.411164	0.475786
	0.01	18.2656	13.9958
	0.02	28.7565	16.4982
	0.03	22.1198	11.8535
	0.04	11.6289	9.49515
	0.05	6.11346	7.57658
	0.06	4.24039	6.87704
	0.07	2.47529	5.94347
	0.08	1.59066	4.75529
	0.09	1.01753	3.98889
	0.1	0.776643	3.51825
	0.11	0.627128	2.87529
	0.12	0.394551	2.36093
	0.13	0.315641	2.04717
	0.14	0.269956	1.40164
	0.15	0.207658	1.22419
	0.16	0.17028	1.00558
	0.17	0.074757	0.830697
	0.18	0.0664507	0.648098
	0.19	0.0664507	0.432065
	0.2	0.0581444	0.39606

## Sheet: Fig 2e
Figure 2e	Distribution of relative diffusivity values obtained from SWCNTs trajectories
	noLB		LB
	Dinst/Dref	Cumul Freq (%)	Dinst/Dref	Cumul Freq (%)
	0.00147188	0.00415317	0.000379162	0.00257182
	0.00154125	0.00830634	0.00140913	0.00514364
	0.00157885	0.0124595	0.00242292	0.00771545
	0.00235884	0.0166127	0.00249062	0.0102873
	0.00249412	0.0207658	0.00266397	0.0128591
	0.00292983	0.024919	0.00283113	0.0154309
	0.00293986	0.0290722	0.00288634	0.0180027
	0.00295342	0.0332254	0.00290893	0.0205745
	0.00301306	0.0373785	0.00300948	0.0231464
	0.00305351	0.0415317	0.00306304	0.0257182
	0.00308211	0.0456849	0.00310454	0.02829
	0.00310457	0.049838	0.00314533	0.0308618
	0.0031459	0.0539912	0.00318022	0.0334336
	0.00328579	0.0581444	0.00319693	0.0360055
	0.00331249	0.0622975	0.00320915	0.0385773
	0.00341414	0.0664507	0.0032184	0.0411491
	0.00342391	0.0706039	0.00332424	0.0437209
	0.00351134	0.074757	0.00338646	0.0462927
	0.00354814	0.0789102	0.00340678	0.0488645
	0.00355814	0.0830634	0.00343974	0.0514364
	0.00356256	0.0872165	0.00344247	0.0540082
	0.00358212	0.0913697	0.00349476	0.05658
	0.00358225	0.0955229	0.0034958	0.0591518
	0.00360082	0.0996761	0.00352305	0.0617236
	0.00361671	0.103829	0.00355142	0.0642955
	0.00368458	0.107982	0.00357394	0.0668673
	0.00368801	0.112136	0.00357472	0.0694391
	0.00379671	0.116289	0.00359422	0.0720109
	0.00380759	0.120442	0.0036165	0.0745827
	0.0038195	0.124595	0.00362648	0.0771545
	0.00385169	0.128748	0.00364546	0.0797264
	0.00386301	0.132901	0.00367007	0.0822982
	0.0038708	0.137055	0.00367631	0.08487
	0.00390672	0.141208	0.00368141	0.0874418
	0.00393901	0.145361	0.00370123	0.0900136
	0.00394476	0.149514	0.00373915	0.0925854
	0.003963	0.153667	0.00375227	0.0951573
	0.00398401	0.15782	0.00375599	0.0977291
	0.00400253	0.161974	0.00377343	0.100301
	0.00401278	0.166127	0.00378691	0.102873
	0.00402293	0.17028	0.00384469	0.105445
	0.00404839	0.174433	0.00385967	0.108016
	0.00406254	0.178586	0.00386598	0.110588
	0.00406999	0.182739	0.0039081	0.11316
	0.00407519	0.186893	0.00392145	0.115732
	0.00408162	0.191046	0.00392204	0.118304
	0.00409196	0.195199	0.00392528	0.120875
	0.00411563	0.199352	0.00393569	0.123447
	0.00417673	0.203505	0.0039878	0.126019
	0.00419829	0.207658	0.00402492	0.128591
	0.00420072	0.211812	0.00402505	0.131163
	0.00420528	0.215965	0.00403878	0.133735
	0.00422614	0.220118	0.00404433	0.136306
	0.00422795	0.224271	0.00405042	0.138878
	0.00423461	0.228424	0.00406445	0.14145
	0.00425703	0.232577	0.00406779	0.144022
	0.00428069	0.236731	0.00407142	0.146594
	0.00433112	0.240884	0.00407487	0.149165
	0.00433151	0.245037	0.00409746	0.151737
	0.00433191	0.24919	0.00410512	0.154309
	0.00436415	0.253343	0.00411094	0.156881
	0.00437494	0.257496	0.00411167	0.159453
	0.00438537	0.26165	0.0041349	0.162025
	0.00439319	0.265803	0.00414235	0.164596
	0.00439838	0.269956	0.00414379	0.167168
	0.00441106	0.274109	0.00414865	0.16974
	0.00446818	0.278262	0.00418496	0.172312
	0.00446947	0.282415	0.00419438	0.174884
	0.00446976	0.286569	0.00419465	0.177455
	0.00447562	0.290722	0.0042011	0.180027
	0.00449046	0.294875	0.0042112	0.182599
	0.00449654	0.299028	0.00421779	0.185171
	0.00450734	0.303181	0.00423305	0.187743
	0.00451657	0.307334	0.00423534	0.190315
	0.00451866	0.311488	0.00424091	0.192886
	0.00452926	0.315641	0.00425446	0.195458
	0.00455355	0.319794	0.00425559	0.19803
	0.00456621	0.323947	0.00426214	0.200602
	0.00459118	0.3281	0.0042632	0.203174
	0.0046263	0.332254	0.00427348	0.205745
	0.0046534	0.336407	0.00427515	0.208317
	0.00467429	0.34056	0.00427873	0.210889
	0.00468204	0.344713	0.00427885	0.213461
	0.00469905	0.348866	0.00428296	0.216033
	0.0047148	0.353019	0.00428443	0.218605
	0.00474164	0.357173	0.00428951	0.221176
	0.0047735	0.361326	0.00429165	0.223748
	0.00477532	0.365479	0.00430371	0.22632
	0.00480436	0.369632	0.00430436	0.228892
	0.00480469	0.373785	0.00431359	0.231464
	0.00484656	0.377938	0.00432019	0.234035
	0.00486528	0.382092	0.00432028	0.236607
	0.00488717	0.386245	0.00433333	0.239179
	0.00489826	0.390398	0.00435104	0.241751
	0.00490744	0.394551	0.00435186	0.244323
	0.00491507	0.398704	0.00435286	0.246895
	0.00493056	0.402857	0.00435588	0.249466
	0.0049478	0.407011	0.00435995	0.252038
	0.00497663	0.411164	0.00436056	0.25461
	0.0050255	0.415317	0.00436435	0.257182
	0.00502799	0.41947	0.00436519	0.259754
	0.00502858	0.423623	0.00436916	0.262325
	0.00508275	0.427776	0.00437206	0.264897
	0.00508569	0.43193	0.00437718	0.267469
	0.00509554	0.436083	0.00438509	0.270041
	0.00512628	0.440236	0.00438537	0.272613
	0.00513427	0.444389	0.00438742	0.275185
	0.00514832	0.448542	0.00439725	0.277756
	0.00516095	0.452695	0.00440458	0.280328
	0.00517125	0.456849	0.00442317	0.2829
	0.00517464	0.461002	0.00442502	0.285472
	0.00519196	0.465155	0.00443091	0.288044
	0.00519303	0.469308	0.00443717	0.290615
	0.00520297	0.473461	0.0044393	0.293187
	0.00520369	0.477614	0.00444353	0.295759
	0.00522919	0.481768	0.00445455	0.298331
	0.00525885	0.485921	0.00445709	0.300903
	0.0052641	0.490074	0.00446559	0.303475
	0.00526713	0.494227	0.00446647	0.306046
	0.00528823	0.49838	0.00447799	0.308618
	0.00530405	0.502533	0.00449905	0.31119
	0.00530772	0.506687	0.00450133	0.313762
	0.00531173	0.51084	0.00450554	0.316334
	0.00535303	0.514993	0.00452328	0.318905
	0.00535495	0.519146	0.00452833	0.321477
	0.00535594	0.523299	0.004534	0.324049
	0.00536954	0.527452	0.00453766	0.326621
	0.00537921	0.531606	0.00454821	0.329193
	0.00538911	0.535759	0.00455232	0.331765
	0.00538937	0.539912	0.00455439	0.334336
	0.00541585	0.544065	0.00455667	0.336908
	0.00542619	0.548218	0.00457795	0.33948
	0.00542709	0.552371	0.00458543	0.342052
	0.00546516	0.556525	0.00458968	0.344624
	0.00546595	0.560678	0.00460738	0.347195
	0.00546826	0.564831	0.00460966	0.349767
	0.00547322	0.568984	0.00461165	0.352339
	0.00548799	0.573137	0.0046324	0.354911
	0.00549996	0.57729	0.00463654	0.357483
	0.00553756	0.581444	0.00465215	0.360055
	0.00554188	0.585597	0.00465793	0.362626
	0.00554461	0.58975	0.00465976	0.365198
	0.00554609	0.593903	0.00466927	0.36777
	0.00555349	0.598056	0.00469571	0.370342
	0.00556004	0.602209	0.00472369	0.372914
	0.00557015	0.606363	0.00473204	0.375485
	0.00558542	0.610516	0.00473209	0.378057
	0.00558969	0.614669	0.00473845	0.380629
	0.00559578	0.618822	0.00475346	0.383201
	0.00559769	0.622975	0.00475578	0.385773
	0.0056023	0.627128	0.00477152	0.388345
	0.005618	0.631282	0.00478774	0.390916
	0.00561925	0.635435	0.00479289	0.393488
	0.00562691	0.639588	0.0047939	0.39606
	0.00564432	0.643741	0.00480103	0.398632
	0.0056503	0.647894	0.0048149	0.401204
	0.00565832	0.652048	0.00481765	0.403775
	0.00568016	0.656201	0.00481786	0.406347
	0.00569594	0.660354	0.00481898	0.408919
	0.00569998	0.664507	0.00482052	0.411491
	0.00570135	0.66866	0.00484553	0.414063
	0.00570932	0.672813	0.00485421	0.416635
	0.00571034	0.676967	0.00486697	0.419206
	0.00573724	0.68112	0.00486821	0.421778
	0.00573778	0.685273	0.00487064	0.42435
	0.00574902	0.689426	0.00487131	0.426922
	0.00575889	0.693579	0.00487361	0.429494
	0.00577002	0.697732	0.00488018	0.432065
	0.00580761	0.701886	0.00488133	0.434637
	0.00581462	0.706039	0.00488192	0.437209
	0.00583521	0.710192	0.0048855	0.439781
	0.00583597	0.714345	0.0048866	0.442353
	0.00584347	0.718498	0.00489367	0.444925
	0.00586148	0.722651	0.00490605	0.447496
	0.00586425	0.726805	0.00491378	0.450068
	0.00586553	0.730958	0.00491519	0.45264
	0.00587068	0.735111	0.00491714	0.455212
	0.00588669	0.739264	0.00494275	0.457784
	0.00589138	0.743417	0.00494816	0.460355
	0.00589882	0.74757	0.00495509	0.462927
	0.00590443	0.751724	0.00495595	0.465499
	0.0059095	0.755877	0.00495792	0.468071
	0.00591564	0.76003	0.00496724	0.470643
	0.00592414	0.764183	0.00497113	0.473215
	0.00592767	0.768336	0.00499233	0.475786
	0.00593252	0.772489	0.00500933	0.478358
	0.00594175	0.776643	0.00501889	0.48093
	0.00594577	0.780796	0.00502954	0.483502
	0.00594969	0.784949	0.00503051	0.486074
	0.00595163	0.789102	0.00503964	0.488645
	0.00596885	0.793255	0.0050471	0.491217
	0.00597002	0.797408	0.00508799	0.493789
	0.00597355	0.801562	0.00509279	0.496361
	0.00597687	0.805715	0.00509606	0.498933
	0.00598062	0.809868	0.00510002	0.501505
	0.00598278	0.814021	0.00510391	0.504076
	0.00598571	0.818174	0.00510637	0.506648
	0.00598795	0.822327	0.00511684	0.50922
	0.0060128	0.826481	0.00512159	0.511792
	0.00601874	0.830634	0.00512669	0.514364
	0.00601939	0.834787	0.00512931	0.516935
	0.00602277	0.83894	0.0051488	0.519507
	0.00602548	0.843093	0.00515055	0.522079
	0.00602824	0.847246	0.00515292	0.524651
	0.00603462	0.8514	0.00515708	0.527223
	0.00603555	0.855553	0.00515752	0.529795
	0.0060372	0.859706	0.00515837	0.532366
	0.00604067	0.863859	0.00516061	0.534938
	0.00605353	0.868012	0.00518446	0.53751
	0.00605376	0.872165	0.00518903	0.540082
	0.0060691	0.876319	0.00519107	0.542654
	0.00606969	0.880472	0.00519341	0.545225
	0.0060708	0.884625	0.00519806	0.547797
	0.00607534	0.888778	0.00520127	0.550369
	0.0060814	0.892931	0.00521423	0.552941
	0.00609887	0.897084	0.00521576	0.555513
	0.00610235	0.901238	0.00521852	0.558085
	0.00610243	0.905391	0.00522149	0.560656
	0.00610534	0.909544	0.00522679	0.563228
	0.00610674	0.913697	0.00523072	0.5658
	0.00610904	0.91785	0.00523325	0.568372
	0.0061091	0.922003	0.00523354	0.570944
	0.0061092	0.926157	0.0052376	0.573515
	0.00612928	0.93031	0.00524013	0.576087
	0.00614126	0.934463	0.00524491	0.578659
	0.00614302	0.938616	0.00525123	0.581231
	0.0061535	0.942769	0.00526252	0.583803
	0.00616173	0.946923	0.0052643	0.586375
	0.00617392	0.951076	0.00528383	0.588946
	0.00617664	0.955229	0.0052841	0.591518
	0.00618302	0.959382	0.00528479	0.59409
	0.00619967	0.963535	0.00528671	0.596662
	0.00620238	0.967688	0.0052883	0.599234
	0.00620483	0.971842	0.00529295	0.601805
	0.00623152	0.975995	0.0052931	0.604377
	0.00624322	0.980148	0.00530197	0.606949
	0.00624622	0.984301	0.00530363	0.609521
	0.00625279	0.988454	0.00531195	0.612093
	0.00625365	0.992607	0.00531737	0.614665
	0.00625468	0.996761	0.0053191	0.617236
	0.00625694	1.00091	0.00532465	0.619808
	0.00626018	1.00507	0.00532581	0.62238
	0.0062728	1.00922	0.00532862	0.624952
	0.00627382	1.01337	0.00533145	0.627524
	0.00627559	1.01753	0.00533243	0.630095
	0.00627768	1.02168	0.00533281	0.632667
	0.0062838	1.02583	0.00533476	0.635239
	0.00628463	1.02999	0.0053355	0.637811
	0.00629207	1.03414	0.0053384	0.640383
	0.00630339	1.03829	0.00533916	0.642955
	0.00630771	1.04245	0.00534454	0.645526
	0.00631409	1.0466	0.005345	0.648098
	0.00631691	1.05075	0.00534807	0.65067
	0.00631771	1.0549	0.00535169	0.653242
	0.00632989	1.05906	0.00536261	0.655814
	0.006333	1.06321	0.00536349	0.658385
	0.00633946	1.06736	0.00536412	0.660957
	0.00634568	1.07152	0.00537308	0.663529
	0.00635023	1.07567	0.00537609	0.666101
	0.0063624	1.07982	0.00537658	0.668673
	0.00637369	1.08398	0.00538721	0.671245
	0.0063761	1.08813	0.00540287	0.673816
	0.006377	1.09228	0.005403	0.676388
	0.00638209	1.09644	0.00541719	0.67896
	0.0063837	1.10059	0.00541841	0.681532
	0.00639364	1.10474	0.00542351	0.684104
	0.00643031	1.1089	0.00542444	0.686675
	0.00643539	1.11305	0.00543112	0.689247
	0.00643566	1.1172	0.00543232	0.691819
	0.00644949	1.12136	0.00543853	0.694391
	0.00646503	1.12551	0.00544311	0.696963
	0.00646809	1.12966	0.00545113	0.699535
	0.00647399	1.13382	0.00546543	0.702106
	0.00647512	1.13797	0.00546593	0.704678
	0.00648008	1.14212	0.00546719	0.70725
	0.0064815	1.14627	0.00547067	0.709822
	0.0064925	1.15043	0.0054714	0.712394
	0.00649837	1.15458	0.00547556	0.714965
	0.00650136	1.15873	0.00547689	0.717537
	0.00650743	1.16289	0.0054873	0.720109
	0.00650962	1.16704	0.0054917	0.722681
	0.00652741	1.17119	0.00549959	0.725253
	0.00654259	1.17535	0.00550322	0.727824
	0.0065548	1.1795	0.00550474	0.730396
	0.00656381	1.18365	0.00551164	0.732968
	0.0065649	1.18781	0.00551425	0.73554
	0.0065668	1.19196	0.00552054	0.738112
	0.006579	1.19611	0.00553189	0.740684
	0.00657948	1.20027	0.00553418	0.743255
	0.00658109	1.20442	0.00553702	0.745827
	0.00658148	1.20857	0.00554532	0.748399
	0.00658525	1.21273	0.00555138	0.750971
	0.00659514	1.21688	0.00555745	0.753543
	0.00659679	1.22103	0.00557279	0.756114
	0.00660325	1.22518	0.00557789	0.758686
	0.00660508	1.22934	0.0055786	0.761258
	0.00660772	1.23349	0.00559105	0.76383
	0.00660861	1.23764	0.00559166	0.766402
	0.00660909	1.2418	0.0055919	0.768974
	0.00660916	1.24595	0.00559571	0.771545
	0.00662418	1.2501	0.00559924	0.774117
	0.00663926	1.25426	0.00560313	0.776689
	0.00664117	1.25841	0.00561771	0.779261
	0.00664477	1.26256	0.00562564	0.781833
	0.00665383	1.26672	0.00563452	0.784404
	0.00665962	1.27087	0.0056392	0.786976
	0.00666046	1.27502	0.00564379	0.789548
	0.00666707	1.27918	0.00564595	0.79212
	0.00666828	1.28333	0.0056626	0.794692
	0.00666894	1.28748	0.00567629	0.797264
	0.00667033	1.29164	0.00567656	0.799835
	0.00667401	1.29579	0.00567724	0.802407
	0.00667503	1.29994	0.00567764	0.804979
	0.00667516	1.3041	0.00568553	0.807551
	0.00668664	1.30825	0.00568612	0.810123
	0.00668977	1.3124	0.0056879	0.812694
	0.00670315	1.31655	0.00568793	0.815266
	0.00671677	1.32071	0.00569643	0.817838
	0.00672155	1.32486	0.00570607	0.82041
	0.00672977	1.32901	0.00570979	0.822982
	0.00673319	1.33317	0.00570997	0.825554
	0.00673721	1.33732	0.00571478	0.828125
	0.00673741	1.34147	0.00571865	0.830697
	0.00673804	1.34563	0.00572657	0.833269
	0.00676589	1.34978	0.0057272	0.835841
	0.00676929	1.35393	0.00572722	0.838413
	0.00677257	1.35809	0.00573038	0.840984
	0.00677479	1.36224	0.00573118	0.843556
	0.00678305	1.36639	0.00574245	0.846128
	0.00678552	1.37055	0.00574452	0.8487
	0.00679857	1.3747	0.00574867	0.851272
	0.00679971	1.37885	0.00576209	0.853844
	0.00680028	1.38301	0.00576443	0.856415
	0.00680591	1.38716	0.00576952	0.858987
	0.00681975	1.39131	0.0057739	0.861559
	0.00682299	1.39546	0.00577583	0.864131
	0.00682373	1.39962	0.00577597	0.866703
	0.00682652	1.40377	0.00578809	0.869274
	0.00683954	1.40792	0.00579002	0.871846
	0.00684054	1.41208	0.00579012	0.874418
	0.00684465	1.41623	0.00579115	0.87699
	0.00684741	1.42038	0.00579509	0.879562
	0.00685897	1.42454	0.00579526	0.882134
	0.00685979	1.42869	0.00579976	0.884705
	0.0068664	1.43284	0.00580393	0.887277
	0.00688189	1.437	0.00580433	0.889849
	0.00688464	1.44115	0.00580454	0.892421
	0.00688781	1.4453	0.0058047	0.894993
	0.00688929	1.44946	0.00581622	0.897564
	0.00689177	1.45361	0.00582445	0.900136
	0.00689463	1.45776	0.00582567	0.902708
	0.00689777	1.46192	0.00583224	0.90528
	0.00690785	1.46607	0.00583302	0.907852
	0.0069087	1.47022	0.00584098	0.910424
	0.00691796	1.47437	0.00584454	0.912995
	0.00692507	1.47853	0.00585221	0.915567
	0.00693324	1.48268	0.00586098	0.918139
	0.00693757	1.48683	0.00587152	0.920711
	0.0069445	1.49099	0.00587831	0.923283
	0.00695356	1.49514	0.00587844	0.925854
	0.00695567	1.49929	0.00588233	0.928426
	0.00695707	1.50345	0.00589216	0.930998
	0.00696068	1.5076	0.00589728	0.93357
	0.00696262	1.51175	0.00590415	0.936142
	0.006964	1.51591	0.00590545	0.938714
	0.00697164	1.52006	0.00590833	0.941285
	0.00698329	1.52421	0.00591582	0.943857
	0.00699106	1.52837	0.00591708	0.946429
	0.00699124	1.53252	0.00592348	0.949001
	0.00699228	1.53667	0.00592619	0.951573
	0.00699742	1.54083	0.0059285	0.954144
	0.00699874	1.54498	0.00593259	0.956716
	0.00699947	1.54913	0.00593409	0.959288
	0.00700492	1.55329	0.00593734	0.96186
	0.00701429	1.55744	0.00594034	0.964432
	0.00702339	1.56159	0.005942	0.967004
	0.00702471	1.56574	0.00594917	0.969575
	0.00702715	1.5699	0.00595598	0.972147
	0.00703695	1.57405	0.00595658	0.974719
	0.00704768	1.5782	0.00596647	0.977291
	0.00704903	1.58236	0.00596969	0.979863
	0.0070494	1.58651	0.00597121	0.982434
	0.00705698	1.59066	0.00597204	0.985006
	0.00705744	1.59482	0.00597348	0.987578
	0.00705869	1.59897	0.00597521	0.99015
	0.00706179	1.60312	0.00597544	0.992722
	0.00706293	1.60728	0.00597907	0.995294
	0.00706364	1.61143	0.00598133	0.997865
	0.00706945	1.61558	0.00599751	1.00044
	0.00707017	1.61974	0.00599822	1.00301
	0.00707329	1.62389	0.00599833	1.00558
	0.00707597	1.62804	0.00599977	1.00815
	0.00708695	1.6322	0.00600042	1.01072
	0.00709402	1.63635	0.0060085	1.0133
	0.00709699	1.6405	0.00601444	1.01587
	0.00709765	1.64465	0.00601562	1.01844
	0.007107	1.64881	0.00601634	1.02101
	0.00711095	1.65296	0.00602429	1.02358
	0.00714933	1.65711	0.00602776	1.02616
	0.00715874	1.66127	0.00603748	1.02873
	0.00716057	1.66542	0.00603784	1.0313
	0.00716173	1.66957	0.00604621	1.03387
	0.00716585	1.67373	0.0060522	1.03644
	0.00716772	1.67788	0.00605453	1.03901
	0.00717153	1.68203	0.00605979	1.04159
	0.00717165	1.68619	0.00606902	1.04416
	0.00718061	1.69034	0.0060772	1.04673
	0.00718402	1.69449	0.00607964	1.0493
	0.00718801	1.69865	0.00607993	1.05187
	0.00719624	1.7028	0.00608314	1.05445
	0.0072082	1.70695	0.00608681	1.05702
	0.00720835	1.71111	0.00608859	1.05959
	0.00720874	1.71526	0.00608925	1.06216
	0.00721059	1.71941	0.00609099	1.06473
	0.00723393	1.72357	0.00609615	1.0673
	0.00723447	1.72772	0.00609886	1.06988
	0.00724305	1.73187	0.00610731	1.07245
	0.00724556	1.73602	0.00610981	1.07502
	0.00725097	1.74018	0.00611206	1.07759
	0.00725145	1.74433	0.00611246	1.08016
	0.00725379	1.74848	0.00611694	1.08274
	0.007266	1.75264	0.006118	1.08531
	0.00727014	1.75679	0.00612275	1.08788
	0.00727065	1.76094	0.00612533	1.09045
	0.00728003	1.7651	0.00612594	1.09302
	0.00728498	1.76925	0.00613038	1.09559
	0.00729069	1.7734	0.00614312	1.09817
	0.00729535	1.77756	0.00614478	1.10074
	0.00729573	1.78171	0.00614738	1.10331
	0.00730438	1.78586	0.00615102	1.10588
	0.00730735	1.79002	0.00615169	1.10845
	0.00731262	1.79417	0.00615786	1.11103
	0.00731634	1.79832	0.00616161	1.1136
	0.00731875	1.80248	0.0061674	1.11617
	0.00732243	1.80663	0.00616855	1.11874
	0.00732496	1.81078	0.00616902	1.12131
	0.00732891	1.81493	0.0061693	1.12388
	0.00733469	1.81909	0.00617083	1.12646
	0.00733814	1.82324	0.00617781	1.12903
	0.00733977	1.82739	0.00618492	1.1316
	0.00734182	1.83155	0.0061865	1.13417
	0.00734388	1.8357	0.00618772	1.13674
	0.00734413	1.83985	0.00619549	1.13932
	0.00735038	1.84401	0.00620541	1.14189
	0.00736048	1.84816	0.00621621	1.14446
	0.0073839	1.85231	0.00622392	1.14703
	0.00739131	1.85647	0.00622767	1.1496
	0.00740012	1.86062	0.00622939	1.15217
	0.00740842	1.86477	0.00623216	1.15475
	0.00741029	1.86893	0.00624496	1.15732
	0.00741103	1.87308	0.00624925	1.15989
	0.00741612	1.87723	0.00625957	1.16246
	0.00741973	1.88139	0.00625977	1.16503
	0.00742219	1.88554	0.00626398	1.16761
	0.00742412	1.88969	0.00627004	1.17018
	0.00742548	1.89385	0.00627235	1.17275
	0.00743598	1.898	0.00627455	1.17532
	0.00743619	1.90215	0.00627495	1.17789
	0.00743706	1.9063	0.00627506	1.18046
	0.00744076	1.91046	0.00627633	1.18304
	0.00744348	1.91461	0.00627839	1.18561
	0.0074485	1.91876	0.00627899	1.18818
	0.00745611	1.92292	0.00628151	1.19075
	0.00745628	1.92707	0.00628317	1.19332
	0.00745631	1.93122	0.00628855	1.1959
	0.00746651	1.93538	0.00630055	1.19847
	0.00747056	1.93953	0.00630283	1.20104
	0.00748241	1.94368	0.00630352	1.20361
	0.00749003	1.94784	0.00630981	1.20618
	0.0074924	1.95199	0.00632207	1.20875
	0.0074947	1.95614	0.00632298	1.21133
	0.00750567	1.9603	0.00632374	1.2139
	0.00751213	1.96445	0.00632543	1.21647
	0.007516	1.9686	0.00633226	1.21904
	0.00752448	1.97276	0.00633841	1.22161
	0.00753698	1.97691	0.00633869	1.22419
	0.0075374	1.98106	0.00634018	1.22676
	0.0075408	1.98521	0.00634502	1.22933
	0.00755571	1.98937	0.0063678	1.2319
	0.0075591	1.99352	0.00639506	1.23447
	0.00756442	1.99767	0.00640015	1.23704
	0.00756574	2.00183	0.00640028	1.23962
	0.00756652	2.00598	0.00640604	1.24219
	0.00756759	2.01013	0.00640735	1.24476
	0.00756763	2.01429	0.00640919	1.24733
	0.00756811	2.01844	0.00641309	1.2499
	0.00757326	2.02259	0.00641708	1.25248
	0.00757782	2.02675	0.00641727	1.25505
	0.00758545	2.0309	0.00642337	1.25762
	0.00758573	2.03505	0.00642446	1.26019
	0.00759278	2.03921	0.00643015	1.26276
	0.0076091	2.04336	0.00643047	1.26533
	0.00760926	2.04751	0.00643087	1.26791
	0.00761542	2.05167	0.006433	1.27048
	0.00762188	2.05582	0.00644397	1.27305
	0.00762851	2.05997	0.00644612	1.27562
	0.00763066	2.06412	0.00645234	1.27819
	0.00763135	2.06828	0.00645285	1.28077
	0.00763668	2.07243	0.00645631	1.28334
	0.00763721	2.07658	0.00645885	1.28591
	0.00764102	2.08074	0.0064589	1.28848
	0.00764343	2.08489	0.00646355	1.29105
	0.00764349	2.08904	0.006464	1.29362
	0.00765731	2.0932	0.00647346	1.2962
	0.00767723	2.09735	0.00647623	1.29877
	0.00767738	2.1015	0.00647692	1.30134
	0.007678	2.10566	0.00648358	1.30391
	0.0076839	2.10981	0.00648393	1.30648
	0.00768479	2.11396	0.00648665	1.30906
	0.00768921	2.11812	0.00649718	1.31163
	0.00769692	2.12227	0.0065045	1.3142
	0.00769783	2.12642	0.00650585	1.31677
	0.0076993	2.13058	0.00650592	1.31934
	0.0077027	2.13473	0.00650761	1.32191
	0.00770718	2.13888	0.00650762	1.32449
	0.00771122	2.14304	0.0065152	1.32706
	0.00771468	2.14719	0.00651547	1.32963
	0.00771571	2.15134	0.00651765	1.3322
	0.00771788	2.15549	0.00651958	1.33477
	0.00772276	2.15965	0.00651999	1.33735
	0.00772788	2.1638	0.0065211	1.33992
	0.00772798	2.16795	0.00652798	1.34249
	0.0077374	2.17211	0.00652972	1.34506
	0.00773929	2.17626	0.00652973	1.34763
	0.00774081	2.18041	0.00653086	1.3502
	0.00774114	2.18457	0.00653395	1.35278
	0.0077446	2.18872	0.00653476	1.35535
	0.00774782	2.19287	0.00654743	1.35792
	0.00774923	2.19703	0.00654771	1.36049
	0.00774941	2.20118	0.00654874	1.36306
	0.0077529	2.20533	0.00655262	1.36564
	0.00775362	2.20949	0.00655379	1.36821
	0.00776881	2.21364	0.00655515	1.37078
	0.00776932	2.21779	0.0065567	1.37335
	0.0077717	2.22195	0.00655808	1.37592
	0.00777426	2.2261	0.00655909	1.37849
	0.00777621	2.23025	0.00656719	1.38107
	0.00777957	2.2344	0.0065712	1.38364
	0.0077821	2.23856	0.00657751	1.38621
	0.00778271	2.24271	0.0065787	1.38878
	0.00778444	2.24686	0.00658158	1.39135
	0.00778821	2.25102	0.00658431	1.39393
	0.00778965	2.25517	0.00658467	1.3965
	0.00779017	2.25932	0.00658573	1.39907
	0.00779022	2.26348	0.00659053	1.40164
	0.00779113	2.26763	0.0065952	1.40421
	0.00779205	2.27178	0.0065954	1.40678
	0.00779283	2.27594	0.00659787	1.40936
	0.00780069	2.28009	0.00659871	1.41193
	0.00780236	2.28424	0.00659921	1.4145
	0.00780553	2.2884	0.00660014	1.41707
	0.00782109	2.29255	0.00660193	1.41964
	0.00782331	2.2967	0.0066047	1.42222
	0.00782847	2.30086	0.00660633	1.42479
	0.0078332	2.30501	0.00660641	1.42736
	0.00783484	2.30916	0.006609	1.42993
	0.00783944	2.31332	0.00660963	1.4325
	0.00784166	2.31747	0.00660965	1.43507
	0.00784544	2.32162	0.00661422	1.43765
	0.0078482	2.32577	0.0066158	1.44022
	0.00785045	2.32993	0.00661998	1.44279
	0.00785472	2.33408	0.00662207	1.44536
	0.00785906	2.33823	0.0066275	1.44793
	0.00785972	2.34239	0.0066342	1.45051
	0.00786554	2.34654	0.00663469	1.45308
	0.00786587	2.35069	0.00664193	1.45565
	0.00786785	2.35485	0.00664338	1.45822
	0.00786851	2.359	0.00664393	1.46079
	0.00787054	2.36315	0.00664451	1.46336
	0.00787206	2.36731	0.00664458	1.46594
	0.00787592	2.37146	0.00664472	1.46851
	0.00787742	2.37561	0.00665054	1.47108
	0.00788113	2.37977	0.00665108	1.47365
	0.00788468	2.38392	0.00665699	1.47622
	0.0078851	2.38807	0.00666037	1.4788
	0.00788569	2.39223	0.00666348	1.48137
	0.00789267	2.39638	0.00666501	1.48394
	0.00789306	2.40053	0.00667121	1.48651
	0.00789777	2.40468	0.00667592	1.48908
	0.00790284	2.40884	0.0066799	1.49165
	0.00791198	2.41299	0.00668489	1.49423
	0.00791691	2.41714	0.00668552	1.4968
	0.00791963	2.4213	0.00668584	1.49937
	0.00792299	2.42545	0.00668785	1.50194
	0.00792686	2.4296	0.00668925	1.50451
	0.00792708	2.43376	0.00669125	1.50709
	0.00792733	2.43791	0.0066957	1.50966
	0.007934	2.44206	0.0066959	1.51223
	0.007936	2.44622	0.00669656	1.5148
	0.00793868	2.45037	0.00670464	1.51737
	0.00794491	2.45452	0.00670872	1.51994
	0.00794511	2.45868	0.00670908	1.52252
	0.00794614	2.46283	0.0067155	1.52509
	0.00794634	2.46698	0.00671834	1.52766
	0.00794732	2.47114	0.00671897	1.53023
	0.00794791	2.47529	0.00672171	1.5328
	0.00795587	2.47944	0.00672553	1.53538
	0.00796151	2.48359	0.00673078	1.53795
	0.00796664	2.48775	0.00673425	1.54052
	0.00797029	2.4919	0.00673647	1.54309
	0.00797221	2.49605	0.00674687	1.54566
	0.00798197	2.50021	0.00675272	1.54823
	0.00798265	2.50436	0.00675424	1.55081
	0.00798717	2.50851	0.00675598	1.55338
	0.00799179	2.51267	0.00676407	1.55595
	0.00799379	2.51682	0.00677134	1.55852
	0.00799891	2.52097	0.00677489	1.56109
	0.00800428	2.52513	0.00678074	1.56367
	0.00800674	2.52928	0.00678651	1.56624
	0.00801472	2.53343	0.00678671	1.56881
	0.00801487	2.53759	0.00679123	1.57138
	0.00801796	2.54174	0.00679376	1.57395
	0.00801969	2.54589	0.00679698	1.57652
	0.00802351	2.55005	0.00679847	1.5791
	0.00803298	2.5542	0.00680671	1.58167
	0.00803434	2.55835	0.00680764	1.58424
	0.00803707	2.56251	0.00680815	1.58681
	0.0080427	2.56666	0.00680826	1.58938
	0.00804401	2.57081	0.00680866	1.59196
	0.00804401	2.57496	0.00680909	1.59453
	0.00804576	2.57912	0.00681019	1.5971
	0.00805392	2.58327	0.00681234	1.59967
	0.00805426	2.58742	0.00681694	1.60224
	0.00805527	2.59158	0.00681872	1.60481
	0.00805935	2.59573	0.0068193	1.60739
	0.00806139	2.59988	0.00682215	1.60996
	0.00806212	2.60404	0.00682859	1.61253
	0.00806237	2.60819	0.0068299	1.6151
	0.00806361	2.61234	0.0068336	1.61767
	0.00806442	2.6165	0.00683483	1.62025
	0.00806594	2.62065	0.00683883	1.62282
	0.00806744	2.6248	0.00684411	1.62539
	0.00807273	2.62896	0.00684579	1.62796
	0.00807714	2.63311	0.00685595	1.63053
	0.00808648	2.63726	0.00685755	1.6331
	0.00808902	2.64142	0.00685757	1.63568
	0.0080914	2.64557	0.00686065	1.63825
	0.00809378	2.64972	0.00686398	1.64082
	0.00809475	2.65387	0.00686852	1.64339
	0.008101	2.65803	0.00687977	1.64596
	0.00810535	2.66218	0.00688841	1.64854
	0.00810967	2.66633	0.00689231	1.65111
	0.0081107	2.67049	0.00689327	1.65368
	0.0081145	2.67464	0.00690075	1.65625
	0.00811466	2.67879	0.0069041	1.65882
	0.00812082	2.68295	0.00690492	1.66139
	0.00812841	2.6871	0.00690866	1.66397
	0.0081307	2.69125	0.00691438	1.66654
	0.00814024	2.69541	0.00691657	1.66911
	0.00814655	2.69956	0.00692896	1.67168
	0.00814879	2.70371	0.00693085	1.67425
	0.00815035	2.70787	0.00693507	1.67683
	0.00815088	2.71202	0.00693541	1.6794
	0.00815644	2.71617	0.00693841	1.68197
	0.00815742	2.72033	0.00694086	1.68454
	0.00816141	2.72448	0.0069411	1.68711
	0.00816155	2.72863	0.00694111	1.68968
	0.00816162	2.73279	0.00694121	1.69226
	0.0081655	2.73694	0.00694571	1.69483
	0.00817059	2.74109	0.00695381	1.6974
	0.00817436	2.74524	0.00696393	1.69997
	0.00817594	2.7494	0.00696429	1.70254
	0.00818427	2.75355	0.00697167	1.70512
	0.00818833	2.7577	0.00697167	1.70769
	0.00819771	2.76186	0.00697398	1.71026
	0.00820027	2.76601	0.00697487	1.71283
	0.00820071	2.77016	0.00697887	1.7154
	0.00820249	2.77432	0.00698467	1.71797
	0.0082042	2.77847	0.0069857	1.72055
	0.00820535	2.78262	0.00699183	1.72312
	0.0082122	2.78678	0.00700073	1.72569
	0.00821265	2.79093	0.00700095	1.72826
	0.00821762	2.79508	0.00700594	1.73083
	0.00821905	2.79924	0.00701226	1.73341
	0.00821969	2.80339	0.00701454	1.73598
	0.00821988	2.80754	0.00701608	1.73855
	0.00822283	2.8117	0.00701785	1.74112
	0.00822839	2.81585	0.00702334	1.74369
	0.00822857	2.82	0.00702561	1.74626
	0.00822866	2.82415	0.00702843	1.74884
	0.00823123	2.82831	0.00702957	1.75141
	0.00823543	2.83246	0.00703237	1.75398
	0.00823601	2.83661	0.00703725	1.75655
	0.00823731	2.84077	0.00704185	1.75912
	0.00823919	2.84492	0.0070425	1.7617
	0.00824064	2.84907	0.0070549	1.76427
	0.00824543	2.85323	0.00705627	1.76684
	0.00824726	2.85738	0.00705893	1.76941
	0.00824876	2.86153	0.00705957	1.77198
	0.00825115	2.86569	0.00706576	1.77455
	0.0082559	2.86984	0.00706576	1.77713
	0.00825639	2.87399	0.00706619	1.7797
	0.008261	2.87815	0.0070695	1.78227
	0.0082638	2.8823	0.00706958	1.78484
	0.0082639	2.88645	0.00707787	1.78741
	0.00826621	2.89061	0.00707871	1.78999
	0.00826687	2.89476	0.00708027	1.79256
	0.00826818	2.89891	0.00708315	1.79513
	0.00826888	2.90307	0.00708336	1.7977
	0.00826893	2.90722	0.00708708	1.80027
	0.00827167	2.91137	0.00708806	1.80284
	0.00827334	2.91552	0.00709309	1.80542
	0.00827705	2.91968	0.0070972	1.80799
	0.00827771	2.92383	0.00709986	1.81056
	0.00827916	2.92798	0.00711242	1.81313
	0.00828009	2.93214	0.00711781	1.8157
	0.0082802	2.93629	0.00711786	1.81828
	0.00828077	2.94044	0.00712007	1.82085
	0.00828384	2.9446	0.00712047	1.82342
	0.00828539	2.94875	0.00712214	1.82599
	0.00829209	2.9529	0.00712572	1.82856
	0.00829262	2.95706	0.00712794	1.83113
	0.00829279	2.96121	0.00713469	1.83371
	0.00829599	2.96536	0.00713487	1.83628
	0.00829645	2.96952	0.00713855	1.83885
	0.00829827	2.97367	0.00713948	1.84142
	0.00830083	2.97782	0.00714305	1.84399
	0.00830092	2.98198	0.00714631	1.84657
	0.0083023	2.98613	0.00714735	1.84914
	0.00830503	2.99028	0.00714811	1.85171
	0.0083063	2.99443	0.00715527	1.85428
	0.00830848	2.99859	0.00715641	1.85685
	0.00830958	3.00274	0.00715879	1.85942
	0.008311	3.00689	0.00716502	1.862
	0.0083137	3.01105	0.00716524	1.86457
	0.00831723	3.0152	0.0071661	1.86714
	0.00831792	3.01935	0.00716883	1.86971
	0.00832165	3.02351	0.00717186	1.87228
	0.00832516	3.02766	0.00717268	1.87486
	0.00832743	3.03181	0.00717317	1.87743
	0.00832995	3.03597	0.0071741	1.88
	0.00833135	3.04012	0.00717818	1.88257
	0.00833197	3.04427	0.0071822	1.88514
	0.00833455	3.04843	0.0071827	1.88771
	0.00833549	3.05258	0.00718275	1.89029
	0.00833718	3.05673	0.00718433	1.89286
	0.00833843	3.06089	0.00718493	1.89543
	0.00834138	3.06504	0.00720035	1.898
	0.00834312	3.06919	0.00720378	1.90057
	0.00834534	3.07334	0.00720525	1.90315
	0.00834937	3.0775	0.00721033	1.90572
	0.00835008	3.08165	0.00721314	1.90829
	0.00835161	3.0858	0.00721316	1.91086
	0.00835217	3.08996	0.00721501	1.91343
	0.00835335	3.09411	0.00721848	1.916
	0.00836387	3.09826	0.00722489	1.91858
	0.00836421	3.10242	0.00722578	1.92115
	0.00836528	3.10657	0.00722795	1.92372
	0.0083687	3.11072	0.00722861	1.92629
	0.00837097	3.11488	0.00722866	1.92886
	0.00837156	3.11903	0.00723146	1.93144
	0.00837431	3.12318	0.00723209	1.93401
	0.00837457	3.12734	0.00724154	1.93658
	0.00838046	3.13149	0.00725298	1.93915
	0.00838087	3.13564	0.00725364	1.94172
	0.00838309	3.1398	0.00725594	1.94429
	0.00838505	3.14395	0.00725746	1.94687
	0.00840619	3.1481	0.00725759	1.94944
	0.00840723	3.15226	0.00725802	1.95201
	0.00840886	3.15641	0.00725815	1.95458
	0.00840968	3.16056	0.00726175	1.95715
	0.00841012	3.16471	0.00726538	1.95973
	0.0084145	3.16887	0.00726627	1.9623
	0.00842026	3.17302	0.00726994	1.96487
	0.00842397	3.17717	0.00727118	1.96744
	0.00842686	3.18133	0.00727512	1.97001
	0.00842969	3.18548	0.00727917	1.97258
	0.00842998	3.18963	0.00728181	1.97516
	0.00843115	3.19379	0.00728404	1.97773
	0.00843251	3.19794	0.00728444	1.9803
	0.00843314	3.20209	0.00728584	1.98287
	0.00843638	3.20625	0.00728625	1.98544
	0.00843791	3.2104	0.00728921	1.98802
	0.00843871	3.21455	0.0072904	1.99059
	0.00843904	3.21871	0.00729071	1.99316
	0.00843929	3.22286	0.00729177	1.99573
	0.00844125	3.22701	0.00729834	1.9983
	0.00844416	3.23117	0.00730553	2.00087
	0.00845136	3.23532	0.00730797	2.00345
	0.00845136	3.23947	0.00730845	2.00602
	0.00845713	3.24362	0.00731159	2.00859
	0.00845941	3.24778	0.00731571	2.01116
	0.00846159	3.25193	0.00731708	2.01373
	0.00846803	3.25608	0.00731804	2.01631
	0.00847159	3.26024	0.00732594	2.01888
	0.00848109	3.26439	0.00733187	2.02145
	0.00848288	3.26854	0.00733199	2.02402
	0.00848418	3.2727	0.00733505	2.02659
	0.00848617	3.27685	0.00733528	2.02916
	0.00848629	3.281	0.0073381	2.03174
	0.00849255	3.28516	0.00733835	2.03431
	0.00849412	3.28931	0.00733985	2.03688
	0.00849516	3.29346	0.00734041	2.03945
	0.00849995	3.29762	0.00734158	2.04202
	0.00850077	3.30177	0.00734445	2.0446
	0.00850721	3.30592	0.00734554	2.04717
	0.00850791	3.31008	0.00735943	2.04974
	0.0085095	3.31423	0.00736164	2.05231
	0.0085109	3.31838	0.00736616	2.05488
	0.00851589	3.32254	0.00736705	2.05745
	0.00851921	3.32669	0.00737393	2.06003
	0.00851936	3.33084	0.00737557	2.0626
	0.00852107	3.33499	0.00738402	2.06517
	0.00852559	3.33915	0.00739457	2.06774
	0.00852686	3.3433	0.00739659	2.07031
	0.00852742	3.34745	0.00739908	2.07289
	0.00852808	3.35161	0.007404	2.07546
	0.00852845	3.35576	0.00740579	2.07803
	0.00853325	3.35991	0.007408	2.0806
	0.0085345	3.36407	0.00740808	2.08317
	0.0085405	3.36822	0.00741009	2.08574
	0.00854053	3.37237	0.0074125	2.08832
	0.00854077	3.37653	0.00741769	2.09089
	0.00854091	3.38068	0.00742153	2.09346
	0.00854208	3.38483	0.00743649	2.09603
	0.00854443	3.38899	0.00744092	2.0986
	0.00854675	3.39314	0.00744398	2.10118
	0.00854936	3.39729	0.00744684	2.10375
	0.00855065	3.40145	0.00745046	2.10632
	0.00855067	3.4056	0.00745086	2.10889
	0.00855092	3.40975	0.00745279	2.11146
	0.00855315	3.4139	0.00745298	2.11403
	0.00855674	3.41806	0.0074537	2.11661
	0.00855947	3.42221	0.00745958	2.11918
	0.00856208	3.42636	0.00746662	2.12175
	0.0085659	3.43052	0.00747193	2.12432
	0.00856819	3.43467	0.00747488	2.12689
	0.00856846	3.43882	0.00747573	2.12947
	0.008572	3.44298	0.00747649	2.13204
	0.00857373	3.44713	0.00747673	2.13461
	0.00857421	3.45128	0.00747679	2.13718
	0.00857441	3.45544	0.00747785	2.13975
	0.00857597	3.45959	0.00747864	2.14232
	0.0085816	3.46374	0.00748262	2.1449
	0.00858195	3.4679	0.00748662	2.14747
	0.00858848	3.47205	0.00748717	2.15004
	0.00859212	3.4762	0.00748799	2.15261
	0.00859741	3.48036	0.00749105	2.15518
	0.00859756	3.48451	0.00749393	2.15776
	0.00859998	3.48866	0.00749407	2.16033
	0.00860086	3.49282	0.00749416	2.1629
	0.00860459	3.49697	0.00749559	2.16547
	0.00860502	3.50112	0.00749959	2.16804
	0.00861365	3.50527	0.00750446	2.17061
	0.00861673	3.50943	0.00750468	2.17319
	0.00861883	3.51358	0.00750636	2.17576
	0.00861919	3.51773	0.00751045	2.17833
	0.00862724	3.52189	0.00751081	2.1809
	0.00862772	3.52604	0.00751164	2.18347
	0.00863014	3.53019	0.00751204	2.18605
	0.00863305	3.53435	0.00751207	2.18862
	0.00863336	3.5385	0.00751609	2.19119
	0.00863449	3.54265	0.00751619	2.19376
	0.00863585	3.54681	0.00751619	2.19633
	0.00863846	3.55096	0.0075166	2.1989
	0.00864361	3.55511	0.00751961	2.20148
	0.00864468	3.55927	0.00752425	2.20405
	0.00864588	3.56342	0.00752645	2.20662
	0.00864919	3.56757	0.00752772	2.20919
	0.00865079	3.57173	0.00753048	2.21176
	0.00865457	3.57588	0.00753178	2.21434
	0.00865771	3.58003	0.00753521	2.21691
	0.0086596	3.58418	0.00753711	2.21948
	0.00866665	3.58834	0.00754101	2.22205
	0.00867023	3.59249	0.0075426	2.22462
	0.00867277	3.59664	0.00754944	2.22719
	0.00867354	3.6008	0.00754986	2.22977
	0.00867929	3.60495	0.00755303	2.23234
	0.00867935	3.6091	0.00755314	2.23491
	0.00868023	3.61326	0.00755386	2.23748
	0.00868264	3.61741	0.00755729	2.24005
	0.00868334	3.62156	0.00755978	2.24263
	0.00868367	3.62572	0.00756046	2.2452
	0.00868579	3.62987	0.00756438	2.24777
	0.00868911	3.63402	0.00756485	2.25034
	0.00868957	3.63818	0.00756672	2.25291
	0.00869164	3.64233	0.00757152	2.25548
	0.00869283	3.64648	0.00757556	2.25806
	0.00869302	3.65064	0.00758269	2.26063
	0.00869435	3.65479	0.00758489	2.2632
	0.00869578	3.65894	0.00758498	2.26577
	0.00869983	3.66309	0.00759078	2.26834
	0.00870089	3.66725	0.00759208	2.27092
	0.00870137	3.6714	0.00759742	2.27349
	0.00870229	3.67555	0.00760105	2.27606
	0.00871077	3.67971	0.00760204	2.27863
	0.00871314	3.68386	0.0076044	2.2812
	0.00871559	3.68801	0.00760583	2.28377
	0.00871759	3.69217	0.00760842	2.28635
	0.0087204	3.69632	0.00761095	2.28892
	0.00872257	3.70047	0.00761736	2.29149
	0.00872808	3.70463	0.00762518	2.29406
	0.00872888	3.70878	0.00763177	2.29663
	0.00873533	3.71293	0.00763308	2.29921
	0.00873597	3.71709	0.00763374	2.30178
	0.00873646	3.72124	0.00763748	2.30435
	0.00873708	3.72539	0.00764352	2.30692
	0.00873861	3.72955	0.00764367	2.30949
	0.00874769	3.7337	0.00764388	2.31206
	0.00874901	3.73785	0.00764659	2.31464
	0.00875021	3.74201	0.00764674	2.31721
	0.00875151	3.74616	0.0076511	2.31978
	0.00875304	3.75031	0.00765188	2.32235
	0.00875642	3.75446	0.00765495	2.32492
	0.0087614	3.75862	0.00765517	2.3275
	0.0087633	3.76277	0.00765607	2.33007
	0.00876829	3.76692	0.00765661	2.33264
	0.00877423	3.77108	0.00766227	2.33521
	0.00877428	3.77523	0.00766403	2.33778
	0.00877523	3.77938	0.007665	2.34035
	0.00877796	3.78354	0.00766618	2.34293
	0.00877859	3.78769	0.0076725	2.3455
	0.00878117	3.79184	0.00767466	2.34807
	0.00878248	3.796	0.00767528	2.35064
	0.00878627	3.80015	0.00767657	2.35321
	0.00878749	3.8043	0.00767767	2.35579
	0.00879027	3.80846	0.00768126	2.35836
	0.00879258	3.81261	0.00768186	2.36093
	0.00879281	3.81676	0.00768206	2.3635
	0.00879478	3.82092	0.00768299	2.36607
	0.00879692	3.82507	0.00768626	2.36864
	0.00879814	3.82922	0.00768655	2.37122
	0.00879924	3.83337	0.00768843	2.37379
	0.00880069	3.83753	0.00768919	2.37636
	0.00880258	3.84168	0.00769499	2.37893
	0.00880358	3.84583	0.00769562	2.3815
	0.00881526	3.84999	0.00769782	2.38408
	0.00881676	3.85414	0.00770264	2.38665
	0.00881753	3.85829	0.00770629	2.38922
	0.00881872	3.86245	0.00770995	2.39179
	0.00881949	3.8666	0.00771097	2.39436
	0.00881955	3.87075	0.00771238	2.39693
	0.00882359	3.87491	0.007715	2.39951
	0.00882569	3.87906	0.00772132	2.40208
	0.00882638	3.88321	0.00772359	2.40465
	0.00882946	3.88737	0.00772897	2.40722
	0.00883497	3.89152	0.00772901	2.40979
	0.00883577	3.89567	0.0077293	2.41237
	0.00883926	3.89983	0.00773135	2.41494
	0.00884405	3.90398	0.00773401	2.41751
	0.0088442	3.90813	0.00773483	2.42008
	0.0088537	3.91229	0.00773547	2.42265
	0.00885893	3.91644	0.00773947	2.42522
	0.00885988	3.92059	0.00774467	2.4278
	0.00886375	3.92474	0.00774674	2.43037
	0.00886378	3.9289	0.00774786	2.43294
	0.00886646	3.93305	0.00774873	2.43551
	0.00887205	3.9372	0.00775331	2.43808
	0.00887284	3.94136	0.00775699	2.44066
	0.008874	3.94551	0.00775791	2.44323
	0.00887546	3.94966	0.00776074	2.4458
	0.00887569	3.95382	0.00776144	2.44837
	0.00887578	3.95797	0.00776145	2.45094
	0.00887985	3.96212	0.00776157	2.45351
	0.00888305	3.96628	0.00776291	2.45609
	0.00888328	3.97043	0.0077655	2.45866
	0.00888438	3.97458	0.00776783	2.46123
	0.00888517	3.97874	0.00776816	2.4638
	0.00888807	3.98289	0.00777234	2.46637
	0.00889328	3.98704	0.00778247	2.46895
	0.0088933	3.9912	0.007784	2.47152
	0.00889609	3.99535	0.00778749	2.47409
	0.00889623	3.9995	0.00778986	2.47666
	0.00889955	4.00365	0.00779387	2.47923
	0.00890273	4.00781	0.00779472	2.4818
	0.00890381	4.01196	0.00779671	2.48438
	0.0089109	4.01611	0.0077985	2.48695
	0.00891931	4.02027	0.00779913	2.48952
	0.00892279	4.02442	0.00779946	2.49209
	0.00892926	4.02857	0.00780417	2.49466
	0.00893007	4.03273	0.00780537	2.49724
	0.00893327	4.03688	0.00780542	2.49981
	0.00893416	4.04103	0.00780863	2.50238
	0.00893633	4.04519	0.00780879	2.50495
	0.00894	4.04934	0.00780894	2.50752
	0.00894021	4.05349	0.00780915	2.51009
	0.00894143	4.05765	0.00780923	2.51267
	0.00894195	4.0618	0.00781293	2.51524
	0.0089423	4.06595	0.00781365	2.51781
	0.00894309	4.07011	0.00781697	2.52038
	0.00894392	4.07426	0.00782288	2.52295
	0.00894454	4.07841	0.00782626	2.52553
	0.00894594	4.08256	0.00782754	2.5281
	0.00894709	4.08672	0.00783264	2.53067
	0.00894868	4.09087	0.00783651	2.53324
	0.00894881	4.09502	0.0078382	2.53581
	0.00895316	4.09918	0.00784328	2.53838
	0.00895783	4.10333	0.00784419	2.54096
	0.00896023	4.10748	0.00784659	2.54353
	0.0089625	4.11164	0.00784859	2.5461
	0.00896931	4.11579	0.00785146	2.54867
	0.00896998	4.11994	0.00785204	2.55124
	0.00897045	4.1241	0.0078525	2.55382
	0.00897154	4.12825	0.0078545	2.55639
	0.00897652	4.1324	0.00785547	2.55896
	0.00897772	4.13656	0.00786066	2.56153
	0.00897861	4.14071	0.00786596	2.5641
	0.00898015	4.14486	0.00787111	2.56667
	0.00898282	4.14902	0.0078749	2.56925
	0.00898597	4.15317	0.00788367	2.57182
	0.0089894	4.15732	0.00788368	2.57439
	0.00899061	4.16148	0.00788502	2.57696
	0.00899102	4.16563	0.00788681	2.57953
	0.00899228	4.16978	0.00788738	2.58211
	0.00899336	4.17393	0.00788885	2.58468
	0.00899536	4.17809	0.00788913	2.58725
	0.00899549	4.18224	0.00788933	2.58982
	0.00900408	4.18639	0.00788939	2.59239
	0.00900484	4.19055	0.00789104	2.59496
	0.00900556	4.1947	0.00789388	2.59754
	0.00900828	4.19885	0.00790313	2.60011
	0.00900958	4.20301	0.00790587	2.60268
	0.00901033	4.20716	0.0079067	2.60525
	0.00901082	4.21131	0.00790907	2.60782
	0.00901154	4.21547	0.00791183	2.6104
	0.00901279	4.21962	0.00791214	2.61297
	0.00901445	4.22377	0.00791493	2.61554
	0.0090198	4.22793	0.00791519	2.61811
	0.00902341	4.23208	0.0079152	2.62068
	0.00902369	4.23623	0.00791679	2.62325
	0.00902568	4.24039	0.00791694	2.62583
	0.00902671	4.24454	0.00791773	2.6284
	0.00902726	4.24869	0.00791854	2.63097
	0.00903096	4.25284	0.00791889	2.63354
	0.00903139	4.257	0.00792252	2.63611
	0.00903502	4.26115	0.00792323	2.63869
	0.00903792	4.2653	0.00792503	2.64126
	0.00903873	4.26946	0.00792766	2.64383
	0.00903879	4.27361	0.00792976	2.6464
	0.00905093	4.27776	0.00793436	2.64897
	0.00905811	4.28192	0.00793593	2.65154
	0.00905847	4.28607	0.00793721	2.65412
	0.00906076	4.29022	0.00793727	2.65669
	0.0090637	4.29438	0.00793891	2.65926
	0.00906495	4.29853	0.00794152	2.66183
	0.00906659	4.30268	0.0079496	2.6644
	0.00906888	4.30684	0.00795256	2.66698
	0.0090718	4.31099	0.00795412	2.66955
	0.00907212	4.31514	0.00795584	2.67212
	0.00907528	4.3193	0.00795631	2.67469
	0.00907689	4.32345	0.00796006	2.67726
	0.00907999	4.3276	0.00796044	2.67983
	0.00908068	4.33176	0.00796063	2.68241
	0.00908176	4.33591	0.00796104	2.68498
	0.00908188	4.34006	0.00796468	2.68755
	0.00908386	4.34421	0.00796583	2.69012
	0.00908481	4.34837	0.00797542	2.69269
	0.00908557	4.35252	0.00797809	2.69527
	0.00909029	4.35667	0.00797811	2.69784
	0.00909671	4.36083	0.00798289	2.70041
	0.00909686	4.36498	0.00798695	2.70298
	0.00910907	4.36913	0.00798986	2.70555
	0.00911538	4.37329	0.00799172	2.70812
	0.00911876	4.37744	0.0079944	2.7107
	0.00912198	4.38159	0.00799796	2.71327
	0.0091241	4.38575	0.00800279	2.71584
	0.00912776	4.3899	0.00801	2.71841
	0.00912889	4.39405	0.00801305	2.72098
	0.00913026	4.39821	0.00802037	2.72356
	0.00913566	4.40236	0.00802223	2.72613
	0.00913869	4.40651	0.00802234	2.7287
	0.00914337	4.41067	0.00802453	2.73127
	0.00914918	4.41482	0.00802905	2.73384
	0.00915095	4.41897	0.00803185	2.73641
	0.00916009	4.42312	0.00803355	2.73899
	0.00916483	4.42728	0.00803924	2.74156
	0.00916486	4.43143	0.00804487	2.74413
	0.00916789	4.43558	0.00804863	2.7467
	0.00917291	4.43974	0.00804901	2.74927
	0.00917607	4.44389	0.00804915	2.75185
	0.009179	4.44804	0.00804915	2.75442
	0.00918062	4.4522	0.00805562	2.75699
	0.00919109	4.45635	0.00805736	2.75956
	0.00919247	4.4605	0.00806063	2.76213
	0.00919971	4.46466	0.00806098	2.7647
	0.00920355	4.46881	0.00806567	2.76728
	0.0092054	4.47296	0.0080666	2.76985
	0.00920703	4.47712	0.0080673	2.77242
	0.00920746	4.48127	0.00807111	2.77499
	0.00920819	4.48542	0.00807943	2.77756
	0.00921121	4.48958	0.00808185	2.78014
	0.0092127	4.49373	0.00808716	2.78271
	0.00921406	4.49788	0.00808735	2.78528
	0.00921502	4.50204	0.00809169	2.78785
	0.00921554	4.50619	0.0080973	2.79042
	0.00921932	4.51034	0.00810143	2.79299
	0.00921995	4.51449	0.00810526	2.79557
	0.00922337	4.51865	0.00810925	2.79814
	0.00923402	4.5228	0.00811042	2.80071
	0.00923735	4.52695	0.00811388	2.80328
	0.00923782	4.53111	0.00811451	2.80585
	0.00924135	4.53526	0.00812169	2.80843
	0.0092449	4.53941	0.00812172	2.811
	0.00924806	4.54357	0.00812318	2.81357
	0.00924939	4.54772	0.0081244	2.81614
	0.00925032	4.55187	0.00813104	2.81871
	0.00925217	4.55603	0.00813539	2.82128
	0.00925504	4.56018	0.00813772	2.82386
	0.00925594	4.56433	0.00814619	2.82643
	0.00925595	4.56849	0.00814752	2.829
	0.00925612	4.57264	0.00814809	2.83157
	0.0092642	4.57679	0.00814833	2.83414
	0.00926461	4.58095	0.00814897	2.83672
	0.0092676	4.5851	0.00815033	2.83929
	0.0092688	4.58925	0.00815246	2.84186
	0.00926931	4.5934	0.00815539	2.84443
	0.00926945	4.59756	0.0081569	2.847
	0.00927616	4.60171	0.0081575	2.84957
	0.00928836	4.60586	0.00816116	2.85215
	0.00929061	4.61002	0.0081732	2.85472
	0.00929186	4.61417	0.00817335	2.85729
	0.00929254	4.61832	0.00817509	2.85986
	0.00929312	4.62248	0.00817901	2.86243
	0.00929345	4.62663	0.00818083	2.86501
	0.00929563	4.63078	0.00818679	2.86758
	0.00929574	4.63494	0.0081868	2.87015
	0.00929763	4.63909	0.00818801	2.87272
	0.00929792	4.64324	0.00818895	2.87529
	0.00929987	4.6474	0.00819638	2.87786
	0.00930138	4.65155	0.00819779	2.88044
	0.00930647	4.6557	0.00820103	2.88301
	0.00930832	4.65986	0.00820275	2.88558
	0.00931171	4.66401	0.00820504	2.88815
	0.00931259	4.66816	0.008208	2.89072
	0.00931318	4.67231	0.00821166	2.8933
	0.00931604	4.67647	0.008226	2.89587
	0.00931944	4.68062	0.00822725	2.89844
	0.00932126	4.68477	0.00822772	2.90101
	0.00932417	4.68893	0.008229	2.90358
	0.00932798	4.69308	0.00822983	2.90615
	0.00933135	4.69723	0.00823176	2.90873
	0.00933653	4.70139	0.00823345	2.9113
	0.00933819	4.70554	0.0082342	2.91387
	0.00933843	4.70969	0.00823444	2.91644
	0.00933865	4.71385	0.00823472	2.91901
	0.00933931	4.718	0.00823532	2.92159
	0.00934217	4.72215	0.00823565	2.92416
	0.00934651	4.72631	0.00823599	2.92673
	0.00935001	4.73046	0.00823866	2.9293
	0.0093516	4.73461	0.00823992	2.93187
	0.00935687	4.73877	0.00824098	2.93444
	0.00935893	4.74292	0.00824138	2.93702
	0.009359	4.74707	0.0082432	2.93959
	0.00936258	4.75123	0.00824443	2.94216
	0.00936749	4.75538	0.00824536	2.94473
	0.00936765	4.75953	0.008247	2.9473
	0.00937614	4.76368	0.00824905	2.94988
	0.00937938	4.76784	0.00825015	2.95245
	0.00938046	4.77199	0.0082505	2.95502
	0.00938102	4.77614	0.00825288	2.95759
	0.0093813	4.7803	0.00825346	2.96016
	0.00938201	4.78445	0.00826445	2.96273
	0.00938277	4.7886	0.00826674	2.96531
	0.0093871	4.79276	0.00826882	2.96788
	0.00938819	4.79691	0.00826955	2.97045
	0.0093927	4.80106	0.00827003	2.97302
	0.0093957	4.80522	0.00827035	2.97559
	0.00939746	4.80937	0.00827499	2.97817
	0.00939852	4.81352	0.00827522	2.98074
	0.00940067	4.81768	0.00827864	2.98331
	0.00940133	4.82183	0.00827953	2.98588
	0.00940427	4.82598	0.0082803	2.98845
	0.0094053	4.83014	0.00828173	2.99102
	0.00940805	4.83429	0.00828261	2.9936
	0.00940938	4.83844	0.00828316	2.99617
	0.00941302	4.84259	0.00828361	2.99874
	0.00942447	4.84675	0.00828479	3.00131
	0.00942669	4.8509	0.00828618	3.00388
	0.00943089	4.85505	0.00828904	3.00646
	0.00943562	4.85921	0.00828974	3.00903
	0.00943966	4.86336	0.00828989	3.0116
	0.00944145	4.86751	0.00829167	3.01417
	0.00944242	4.87167	0.00829294	3.01674
	0.00944644	4.87582	0.00829329	3.01931
	0.00944695	4.87997	0.00830001	3.02189
	0.00944902	4.88413	0.00830021	3.02446
	0.00945015	4.88828	0.00830103	3.02703
	0.00945029	4.89243	0.00830336	3.0296
	0.00945253	4.89659	0.0083038	3.03217
	0.00945499	4.90074	0.00830603	3.03475
	0.00945579	4.90489	0.00830817	3.03732
	0.00945809	4.90905	0.00831252	3.03989
	0.00946579	4.9132	0.00831279	3.04246
	0.00946786	4.91735	0.00831664	3.04503
	0.00946938	4.92151	0.00831757	3.0476
	0.00947012	4.92566	0.00831874	3.05018
	0.00947138	4.92981	0.00831934	3.05275
	0.00947276	4.93396	0.00832151	3.05532
	0.0094745	4.93812	0.00832192	3.05789
	0.00947622	4.94227	0.00832247	3.06046
	0.00947743	4.94642	0.0083225	3.06304
	0.00948054	4.95058	0.00832804	3.06561
	0.00948112	4.95473	0.00832993	3.06818
	0.00948893	4.95888	0.00833268	3.07075
	0.00949337	4.96304	0.00833428	3.07332
	0.00949476	4.96719	0.00833672	3.07589
	0.00950022	4.97134	0.00834597	3.07847
	0.00950055	4.9755	0.00834764	3.08104
	0.00950206	4.97965	0.00835097	3.08361
	0.00950212	4.9838	0.00835148	3.08618
	0.0095081	4.98796	0.0083575	3.08875
	0.00951414	4.99211	0.00836677	3.09133
	0.00951472	4.99626	0.00837349	3.0939
	0.00951637	5.00042	0.00837539	3.09647
	0.00951872	5.00457	0.00837622	3.09904
	0.00952513	5.00872	0.00837997	3.10161
	0.00952528	5.01287	0.00838048	3.10418
	0.00952852	5.01703	0.00838099	3.10676
	0.00953645	5.02118	0.00838111	3.10933
	0.0095374	5.02533	0.00838155	3.1119
	0.00954134	5.02949	0.00838251	3.11447
	0.00954162	5.03364	0.00838489	3.11704
	0.00954307	5.03779	0.00838587	3.11962
	0.00954309	5.04195	0.00838843	3.12219
	0.00955216	5.0461	0.00839008	3.12476
	0.00955581	5.05025	0.00839424	3.12733
	0.00955695	5.05441	0.0083945	3.1299
	0.00955962	5.05856	0.00839516	3.13247
	0.00956341	5.06271	0.00840244	3.13505
	0.00957428	5.06687	0.00840412	3.13762
	0.00957798	5.07102	0.00841224	3.14019
	0.00957986	5.07517	0.00841795	3.14276
	0.00958046	5.07933	0.00841823	3.14533
	0.00958061	5.08348	0.00841913	3.14791
	0.00958262	5.08763	0.00842036	3.15048
	0.00958624	5.09179	0.00842504	3.15305
	0.00959708	5.09594	0.0084266	3.15562
	0.00960253	5.10009	0.00842884	3.15819
	0.00960293	5.10424	0.00843137	3.16076
	0.00960298	5.1084	0.00843178	3.16334
	0.00960348	5.11255	0.0084323	3.16591
	0.00960412	5.1167	0.00843595	3.16848
	0.00960533	5.12086	0.00844028	3.17105
	0.00960536	5.12501	0.00844499	3.17362
	0.00960574	5.12916	0.0084456	3.1762
	0.00960742	5.13332	0.00845147	3.17877
	0.00960769	5.13747	0.00845221	3.18134
	0.00961139	5.14162	0.0084529	3.18391
	0.00961141	5.14578	0.00845334	3.18648
	0.00961175	5.14993	0.00845419	3.18905
	0.00961179	5.15408	0.00845638	3.19163
	0.00961208	5.15824	0.00846237	3.1942
	0.00961419	5.16239	0.00846674	3.19677
	0.00961832	5.16654	0.0084672	3.19934
	0.00961867	5.1707	0.00846727	3.20191
	0.00961949	5.17485	0.00846767	3.20449
	0.00962172	5.179	0.00847205	3.20706
	0.00962288	5.18315	0.00847518	3.20963
	0.00962562	5.18731	0.00847637	3.2122
	0.00962668	5.19146	0.0084764	3.21477
	0.00963222	5.19561	0.00847736	3.21734
	0.00963381	5.19977	0.00848284	3.21992
	0.00963606	5.20392	0.00848344	3.22249
	0.00963943	5.20807	0.00848753	3.22506
	0.00963959	5.21223	0.00848816	3.22763
	0.0096407	5.21638	0.00848889	3.2302
	0.00964276	5.22053	0.00849655	3.23278
	0.00964281	5.22469	0.00849907	3.23535
	0.00964638	5.22884	0.00849985	3.23792
	0.00964898	5.23299	0.00850126	3.24049
	0.00964902	5.23715	0.00850534	3.24306
	0.0096509	5.2413	0.00850555	3.24563
	0.00965347	5.24545	0.0085068	3.24821
	0.00965504	5.24961	0.00851264	3.25078
	0.00965739	5.25376	0.00851617	3.25335
	0.00966151	5.25791	0.00851828	3.25592
	0.00966186	5.26206	0.00851891	3.25849
	0.00966272	5.26622	0.00851915	3.26107
	0.00966381	5.27037	0.00852219	3.26364
	0.00966844	5.27452	0.00852723	3.26621
	0.00967181	5.27868	0.00852791	3.26878
	0.00967265	5.28283	0.00853437	3.27135
	0.00967666	5.28698	0.00853642	3.27392
	0.00967798	5.29114	0.00853646	3.2765
	0.0096792	5.29529	0.00854089	3.27907
	0.00968038	5.29944	0.00854216	3.28164
	0.00968569	5.3036	0.00854231	3.28421
	0.00969307	5.30775	0.00854502	3.28678
	0.00969697	5.3119	0.00854575	3.28936
	0.00969804	5.31606	0.00854746	3.29193
	0.00969958	5.32021	0.00854877	3.2945
	0.00969966	5.32436	0.00855059	3.29707
	0.00970272	5.32852	0.00855073	3.29964
	0.00970523	5.33267	0.00855084	3.30221
	0.00970821	5.33682	0.00855142	3.30479
	0.00970978	5.34098	0.00855291	3.30736
	0.00971164	5.34513	0.00855535	3.30993
	0.00971183	5.34928	0.00855643	3.3125
	0.00971678	5.35343	0.00855781	3.31507
	0.00971728	5.35759	0.0085589	3.31765
	0.0097175	5.36174	0.00856137	3.32022
	0.00972151	5.36589	0.00856332	3.32279
	0.0097228	5.37005	0.00856435	3.32536
	0.00972428	5.3742	0.00856486	3.32793
	0.00972435	5.37835	0.00856743	3.3305
	0.009725	5.38251	0.00856807	3.33308
	0.00972659	5.38666	0.00856996	3.33565
	0.00972862	5.39081	0.00857057	3.33822
	0.00973017	5.39497	0.00857311	3.34079
	0.00974526	5.39912	0.00857475	3.34336
	0.00974788	5.40327	0.00857479	3.34594
	0.00974879	5.40743	0.00857485	3.34851
	0.00974976	5.41158	0.00858121	3.35108
	0.00975138	5.41573	0.0085826	3.35365
	0.00975354	5.41989	0.00858908	3.35622
	0.00975363	5.42404	0.00859227	3.35879
	0.00975948	5.42819	0.00859385	3.36137
	0.00976119	5.43234	0.00859461	3.36394
	0.00976184	5.4365	0.00859685	3.36651
	0.00976322	5.44065	0.00859762	3.36908
	0.00976546	5.4448	0.00859833	3.37165
	0.00976578	5.44896	0.00860126	3.37423
	0.00976718	5.45311	0.00860376	3.3768
	0.00976808	5.45726	0.00860703	3.37937
	0.00977312	5.46142	0.00860923	3.38194
	0.00977609	5.46557	0.00861014	3.38451
	0.00977692	5.46972	0.00861441	3.38708
	0.00977929	5.47388	0.00861835	3.38966
	0.00977936	5.47803	0.00861996	3.39223
	0.00978077	5.48218	0.00862138	3.3948
	0.00978917	5.48634	0.008626	3.39737
	0.00979964	5.49049	0.00862685	3.39994
	0.00979967	5.49464	0.00862688	3.40252
	0.00980001	5.4988	0.00862689	3.40509
	0.00980023	5.50295	0.0086282	3.40766
	0.00980098	5.5071	0.00863241	3.41023
	0.00980229	5.51126	0.00863586	3.4128
	0.00980799	5.51541	0.00863959	3.41537
	0.00980892	5.51956	0.00864076	3.41795
	0.00981004	5.52371	0.00864776	3.42052
	0.00981225	5.52787	0.00864944	3.42309
	0.009816	5.53202	0.00864957	3.42566
	0.00982006	5.53617	0.00865048	3.42823
	0.00982247	5.54033	0.0086508	3.43081
	0.00982751	5.54448	0.00865289	3.43338
	0.00982755	5.54863	0.00865371	3.43595
	0.00983074	5.55279	0.00865455	3.43852
	0.00983598	5.55694	0.00865486	3.44109
	0.00983857	5.56109	0.0086551	3.44366
	0.00984428	5.56525	0.00865679	3.44624
	0.00984669	5.5694	0.00865692	3.44881
	0.00984749	5.57355	0.00865816	3.45138
	0.00985148	5.57771	0.00866074	3.45395
	0.00985308	5.58186	0.00866087	3.45652
	0.00985365	5.58601	0.00866187	3.4591
	0.00985669	5.59017	0.00866574	3.46167
	0.00985912	5.59432	0.00867085	3.46424
	0.00986007	5.59847	0.00867231	3.46681
	0.00986261	5.60262	0.00867336	3.46938
	0.0098674	5.60678	0.00867557	3.47195
	0.00987547	5.61093	0.00867629	3.47453
	0.00987563	5.61508	0.00867686	3.4771
	0.00987731	5.61924	0.00867718	3.47967
	0.00987846	5.62339	0.00868052	3.48224
	0.00988096	5.62754	0.00868154	3.48481
	0.00988339	5.6317	0.00868208	3.48739
	0.00989232	5.63585	0.00868612	3.48996
	0.0098926	5.64	0.00868625	3.49253
	0.00989342	5.64416	0.00868773	3.4951
	0.00990188	5.64831	0.00868931	3.49767
	0.00990241	5.65246	0.00869093	3.50024
	0.00990318	5.65662	0.00869416	3.50282
	0.00990729	5.66077	0.00869471	3.50539
	0.00991216	5.66492	0.00869851	3.50796
	0.00991395	5.66908	0.00870328	3.51053
	0.00992015	5.67323	0.00870539	3.5131
	0.00992018	5.67738	0.00870587	3.51568
	0.00992085	5.68154	0.00870613	3.51825
	0.00992286	5.68569	0.00870635	3.52082
	0.0099236	5.68984	0.00870636	3.52339
	0.00992626	5.69399	0.00871102	3.52596
	0.00992742	5.69815	0.00871465	3.52853
	0.00993107	5.7023	0.00871861	3.53111
	0.00993111	5.70645	0.00872022	3.53368
	0.00993234	5.71061	0.00872259	3.53625
	0.00993535	5.71476	0.00872296	3.53882
	0.0099389	5.71891	0.00872299	3.54139
	0.00993895	5.72307	0.008724	3.54397
	0.00994081	5.72722	0.00872866	3.54654
	0.0099416	5.73137	0.00872869	3.54911
	0.00994219	5.73553	0.00873797	3.55168
	0.0099447	5.73968	0.00873936	3.55425
	0.00994613	5.74383	0.00874347	3.55682
	0.00994801	5.74799	0.00875311	3.5594
	0.00994884	5.75214	0.00875417	3.56197
	0.00995331	5.75629	0.00875452	3.56454
	0.00995347	5.76045	0.00875797	3.56711
	0.00995363	5.7646	0.00875839	3.56968
	0.00995602	5.76875	0.00875995	3.57226
	0.00995966	5.7729	0.00876208	3.57483
	0.00996018	5.77706	0.00876711	3.5774
	0.00996279	5.78121	0.0087676	3.57997
	0.00996495	5.78536	0.00876945	3.58254
	0.00996867	5.78952	0.00876952	3.58511
	0.00997049	5.79367	0.00877342	3.58769
	0.00997344	5.79782	0.00877344	3.59026
	0.00997418	5.80198	0.00877358	3.59283
	0.0099767	5.80613	0.00877416	3.5954
	0.00997919	5.81028	0.00877771	3.59797
	0.00997946	5.81444	0.00877803	3.60055
	0.00998058	5.81859	0.00877809	3.60312
	0.00998187	5.82274	0.00878043	3.60569
	0.00998459	5.8269	0.00878177	3.60826
	0.00998598	5.83105	0.00878247	3.61083
	0.00998628	5.8352	0.00878322	3.6134
	0.0099907	5.83936	0.0087865	3.61598
	0.00999108	5.84351	0.0087931	3.61855
	0.00999294	5.84766	0.00879453	3.62112
	0.00999453	5.85181	0.00879718	3.62369
	0.00999484	5.85597	0.00879841	3.62626
	0.00999769	5.86012	0.00880088	3.62884
	0.00999953	5.86427	0.00880301	3.63141
	0.00999958	5.86843	0.00880377	3.63398
	0.0100014	5.87258	0.00880427	3.63655
	0.0100018	5.87673	0.00880794	3.63912
	0.010007	5.88089	0.00881145	3.64169
	0.0100086	5.88504	0.00881383	3.64427
	0.010014	5.88919	0.00881686	3.64684
	0.0100143	5.89335	0.00881752	3.64941
	0.0100159	5.8975	0.00881835	3.65198
	0.0100166	5.90165	0.00882176	3.65455
	0.0100276	5.90581	0.00882675	3.65713
	0.0100277	5.90996	0.00883107	3.6597
	0.0100309	5.91411	0.00883217	3.66227
	0.0100314	5.91827	0.00883324	3.66484
	0.0100317	5.92242	0.00883596	3.66741
	0.0100404	5.92657	0.00883817	3.66998
	0.0100427	5.93073	0.00883977	3.67256
	0.0100432	5.93488	0.00883993	3.67513
	0.010044	5.93903	0.00884283	3.6777
	0.0100446	5.94318	0.00884607	3.68027
	0.010048	5.94734	0.00884733	3.68284
	0.0100499	5.95149	0.00884838	3.68542
	0.0100551	5.95564	0.00884898	3.68799
	0.0100607	5.9598	0.00884904	3.69056
	0.0100651	5.96395	0.00885137	3.69313
	0.0100687	5.9681	0.00885201	3.6957
	0.0100723	5.97226	0.00885218	3.69827
	0.0100734	5.97641	0.00885228	3.70085
	0.0100772	5.98056	0.00885254	3.70342
	0.01008	5.98472	0.00885501	3.70599
	0.0100806	5.98887	0.00885625	3.70856
	0.0100814	5.99302	0.00885783	3.71113
	0.0100847	5.99718	0.00885847	3.71371
	0.0100891	6.00133	0.00886455	3.71628
	0.0100912	6.00548	0.00887105	3.71885
	0.0101053	6.00964	0.00887125	3.72142
	0.0101055	6.01379	0.00887127	3.72399
	0.0101056	6.01794	0.00887143	3.72656
	0.0101151	6.02209	0.00887495	3.72914
	0.0101163	6.02625	0.00887725	3.73171
	0.0101229	6.0304	0.00888296	3.73428
	0.0101256	6.03455	0.00888394	3.73685
	0.0101271	6.03871	0.00888995	3.73942
	0.0101338	6.04286	0.0088916	3.742
	0.0101352	6.04701	0.008894	3.74457
	0.0101353	6.05117	0.00889605	3.74714
	0.0101354	6.05532	0.00889736	3.74971
	0.0101357	6.05947	0.0088983	3.75228
	0.0101392	6.06363	0.00890371	3.75485
	0.0101412	6.06778	0.00890427	3.75743
	0.0101415	6.07193	0.00890524	3.76
	0.0101427	6.07609	0.00890742	3.76257
	0.0101438	6.08024	0.00890761	3.76514
	0.010145	6.08439	0.00890813	3.76771
	0.0101461	6.08855	0.00890923	3.77029
	0.0101476	6.0927	0.00891184	3.77286
	0.0101571	6.09685	0.00891252	3.77543
	0.0101582	6.10101	0.008913	3.778
	0.0101624	6.10516	0.00891457	3.78057
	0.0101646	6.10931	0.00891461	3.78314
	0.010166	6.11346	0.00891963	3.78572
	0.0101669	6.11762	0.00892285	3.78829
	0.0101675	6.12177	0.00892399	3.79086
	0.0101677	6.12592	0.00892581	3.79343
	0.0101689	6.13008	0.00892668	3.796
	0.01017	6.13423	0.00892687	3.79858
	0.0101726	6.13838	0.00892783	3.80115
	0.0101743	6.14254	0.00892873	3.80372
	0.0101755	6.14669	0.00892904	3.80629
	0.0101782	6.15084	0.00893576	3.80886
	0.0101791	6.155	0.00893672	3.81143
	0.0101793	6.15915	0.00893764	3.81401
	0.0101818	6.1633	0.00894052	3.81658
	0.010186	6.16746	0.00894114	3.81915
	0.0101881	6.17161	0.00894255	3.82172
	0.01019	6.17576	0.00894305	3.82429
	0.0101946	6.17992	0.00894553	3.82687
	0.0101953	6.18407	0.00895049	3.82944
	0.0101967	6.18822	0.00895075	3.83201
	0.0101975	6.19237	0.00895212	3.83458
	0.0102009	6.19653	0.00895401	3.83715
	0.010202	6.20068	0.00895808	3.83972
	0.0102048	6.20483	0.00895865	3.8423
	0.0102063	6.20899	0.00895885	3.84487
	0.0102104	6.21314	0.00895914	3.84744
	0.0102107	6.21729	0.00896152	3.85001
	0.0102149	6.22145	0.00896792	3.85258
	0.0102151	6.2256	0.00896915	3.85516
	0.0102162	6.22975	0.0089697	3.85773
	0.0102178	6.23391	0.00897025	3.8603
	0.0102179	6.23806	0.00897371	3.86287
	0.0102182	6.24221	0.00897583	3.86544
	0.0102205	6.24637	0.00897676	3.86801
	0.0102212	6.25052	0.00897729	3.87059
	0.0102236	6.25467	0.00897812	3.87316
	0.0102252	6.25883	0.00897863	3.87573
	0.0102262	6.26298	0.00897946	3.8783
	0.0102269	6.26713	0.00898066	3.88087
	0.0102357	6.27128	0.00898242	3.88345
	0.0102386	6.27544	0.00898468	3.88602
	0.0102431	6.27959	0.00898739	3.88859
	0.0102434	6.28374	0.00899016	3.89116
	0.0102482	6.2879	0.00899048	3.89373
	0.0102491	6.29205	0.00899048	3.8963
	0.0102496	6.2962	0.00899066	3.89888
	0.0102496	6.30036	0.00899291	3.90145
	0.0102498	6.30451	0.00899571	3.90402
	0.0102499	6.30866	0.00899835	3.90659
	0.0102524	6.31282	0.00900143	3.90916
	0.0102531	6.31697	0.00900154	3.91174
	0.0102599	6.32112	0.00900436	3.91431
	0.0102605	6.32528	0.00900689	3.91688
	0.0102606	6.32943	0.00901059	3.91945
	0.0102613	6.33358	0.0090107	3.92202
	0.0102652	6.33774	0.00901195	3.92459
	0.0102674	6.34189	0.00901232	3.92717
	0.0102686	6.34604	0.00901316	3.92974
	0.010273	6.3502	0.0090161	3.93231
	0.0102742	6.35435	0.00901934	3.93488
	0.0102792	6.3585	0.00902248	3.93745
	0.0102793	6.36265	0.00902446	3.94003
	0.0102816	6.36681	0.00902538	3.9426
	0.0102851	6.37096	0.0090261	3.94517
	0.0102897	6.37511	0.00902614	3.94774
	0.0102899	6.37927	0.00902652	3.95031
	0.0102908	6.38342	0.00902896	3.95288
	0.0102938	6.38757	0.00902938	3.95546
	0.0102961	6.39173	0.00903033	3.95803
	0.0102972	6.39588	0.00903105	3.9606
	0.0102984	6.40003	0.0090316	3.96317
	0.0103031	6.40419	0.00903271	3.96574
	0.0103037	6.40834	0.00903288	3.96832
	0.0103086	6.41249	0.00903464	3.97089
	0.0103099	6.41665	0.00903693	3.97346
	0.0103154	6.4208	0.00903744	3.97603
	0.0103161	6.42495	0.00903803	3.9786
	0.0103172	6.42911	0.00903887	3.98117
	0.0103183	6.43326	0.00904089	3.98375
	0.0103188	6.43741	0.00904277	3.98632
	0.0103191	6.44156	0.0090449	3.98889
	0.0103208	6.44572	0.00904726	3.99146
	0.0103218	6.44987	0.00904762	3.99403
	0.0103233	6.45402	0.00905038	3.99661
	0.0103237	6.45818	0.00905176	3.99918
	0.0103241	6.46233	0.00905213	4.00175
	0.0103243	6.46648	0.00905376	4.00432
	0.0103244	6.47064	0.00905424	4.00689
	0.0103279	6.47479	0.00905963	4.00946
	0.0103306	6.47894	0.00906045	4.01204
	0.0103327	6.4831	0.00906217	4.01461
	0.0103352	6.48725	0.00906219	4.01718
	0.0103366	6.4914	0.00906243	4.01975
	0.0103382	6.49556	0.00906277	4.02232
	0.010341	6.49971	0.00906384	4.0249
	0.0103432	6.50386	0.00906393	4.02747
	0.0103443	6.50802	0.00906698	4.03004
	0.0103489	6.51217	0.00906888	4.03261
	0.0103507	6.51632	0.00906938	4.03518
	0.0103532	6.52048	0.0090734	4.03775
	0.0103545	6.52463	0.00907363	4.04033
	0.0103573	6.52878	0.00907367	4.0429
	0.010359	6.53293	0.00907384	4.04547
	0.0103598	6.53709	0.00907677	4.04804
	0.0103636	6.54124	0.00908019	4.05061
	0.0103645	6.54539	0.00908099	4.05319
	0.0103647	6.54955	0.00908261	4.05576
	0.0103651	6.5537	0.0090835	4.05833
	0.0103654	6.55785	0.00908829	4.0609
	0.0103665	6.56201	0.00909042	4.06347
	0.0103672	6.56616	0.00909348	4.06604
	0.0103675	6.57031	0.00909722	4.06862
	0.0103686	6.57447	0.00909747	4.07119
	0.0103735	6.57862	0.00909851	4.07376
	0.0103746	6.58277	0.00909934	4.07633
	0.0103759	6.58693	0.0090999	4.0789
	0.0103759	6.59108	0.00910169	4.08148
	0.0103779	6.59523	0.00910569	4.08405
	0.0103783	6.59939	0.00911081	4.08662
	0.0103789	6.60354	0.00911116	4.08919
	0.0103815	6.60769	0.00911188	4.09176
	0.0103817	6.61184	0.00911216	4.09433
	0.010382	6.616	0.00911283	4.09691
	0.0103848	6.62015	0.00911457	4.09948
	0.0103853	6.6243	0.00911646	4.10205
	0.0103898	6.62846	0.00911729	4.10462
	0.0103904	6.63261	0.00911861	4.10719
	0.0103905	6.63676	0.00912003	4.10977
	0.0103911	6.64092	0.00912099	4.11234
	0.010393	6.64507	0.00912198	4.11491
	0.0103936	6.64922	0.00912234	4.11748
	0.010396	6.65338	0.00912238	4.12005
	0.0104019	6.65753	0.00912356	4.12262
	0.0104047	6.66168	0.00912766	4.1252
	0.0104076	6.66584	0.00913293	4.12777
	0.0104128	6.66999	0.00913349	4.13034
	0.0104158	6.67414	0.00913783	4.13291
	0.010416	6.6783	0.00913844	4.13548
	0.0104161	6.68245	0.00913879	4.13806
	0.0104177	6.6866	0.00913929	4.14063
	0.0104186	6.69076	0.00914098	4.1432
	0.0104195	6.69491	0.00914448	4.14577
	0.0104199	6.69906	0.00914449	4.14834
	0.0104232	6.70321	0.00914474	4.15091
	0.0104237	6.70737	0.00914483	4.15349
	0.0104248	6.71152	0.00914541	4.15606
	0.010429	6.71567	0.00914607	4.15863
	0.0104305	6.71983	0.00914632	4.1612
	0.0104336	6.72398	0.00914837	4.16377
	0.0104357	6.72813	0.00915002	4.16635
	0.010437	6.73229	0.00915341	4.16892
	0.0104371	6.73644	0.00915364	4.17149
	0.0104371	6.74059	0.00915388	4.17406
	0.0104377	6.74475	0.00915563	4.17663
	0.0104386	6.7489	0.00915718	4.1792
	0.0104405	6.75305	0.00915777	4.18178
	0.0104408	6.75721	0.00916037	4.18435
	0.0104461	6.76136	0.00916191	4.18692
	0.0104471	6.76551	0.0091622	4.18949
	0.0104476	6.76967	0.00916427	4.19206
	0.0104483	6.77382	0.00916614	4.19464
	0.0104523	6.77797	0.00916711	4.19721
	0.0104525	6.78212	0.00917052	4.19978
	0.0104527	6.78628	0.00917229	4.20235
	0.0104532	6.79043	0.00917249	4.20492
	0.0104559	6.79458	0.00917408	4.20749
	0.0104581	6.79874	0.00917627	4.21007
	0.0104597	6.80289	0.00918044	4.21264
	0.0104599	6.80704	0.00918102	4.21521
	0.0104641	6.8112	0.00918168	4.21778
	0.0104648	6.81535	0.00918515	4.22035
	0.0104671	6.8195	0.00918553	4.22293
	0.010469	6.82366	0.00918663	4.2255
	0.0104703	6.82781	0.00918757	4.22807
	0.0104728	6.83196	0.00918828	4.23064
	0.0104769	6.83612	0.00918881	4.23321
	0.0104828	6.84027	0.00919042	4.23578
	0.0104832	6.84442	0.00919552	4.23836
	0.0104834	6.84858	0.00919626	4.24093
	0.0104849	6.85273	0.00919653	4.2435
	0.0104896	6.85688	0.00919657	4.24607
	0.0104916	6.86103	0.00919835	4.24864
	0.0104939	6.86519	0.00919928	4.25122
	0.0104955	6.86934	0.00919986	4.25379
	0.0104965	6.87349	0.00919993	4.25636
	0.0104998	6.87765	0.00920013	4.25893
	0.0105014	6.8818	0.00920075	4.2615
	0.0105028	6.88595	0.00920239	4.26407
	0.0105029	6.89011	0.00920425	4.26665
	0.010505	6.89426	0.00920503	4.26922
	0.0105051	6.89841	0.00921114	4.27179
	0.0105106	6.90257	0.00921318	4.27436
	0.010512	6.90672	0.00921345	4.27693
	0.0105137	6.91087	0.00921615	4.27951
	0.0105138	6.91503	0.00922458	4.28208
	0.0105242	6.91918	0.00922478	4.28465
	0.0105257	6.92333	0.00922635	4.28722
	0.0105262	6.92749	0.00922745	4.28979
	0.0105275	6.93164	0.00923532	4.29236
	0.0105278	6.93579	0.00923745	4.29494
	0.0105295	6.93995	0.00923851	4.29751
	0.0105307	6.9441	0.00923894	4.30008
	0.010533	6.94825	0.00923977	4.30265
	0.010534	6.9524	0.00924108	4.30522
	0.0105389	6.95656	0.00924145	4.3078
	0.0105415	6.96071	0.00924329	4.31037
	0.0105446	6.96486	0.00924401	4.31294
	0.0105473	6.96902	0.00924583	4.31551
	0.0105477	6.97317	0.00924676	4.31808
	0.0105532	6.97732	0.00924925	4.32065
	0.0105534	6.98148	0.00925021	4.32323
	0.0105549	6.98563	0.00925119	4.3258
	0.0105564	6.98978	0.00925451	4.32837
	0.0105573	6.99394	0.00925573	4.33094
	0.0105632	6.99809	0.00925664	4.33351
	0.0105647	7.00224	0.00925711	4.33609
	0.0105655	7.0064	0.00925716	4.33866
	0.0105662	7.01055	0.00925867	4.34123
	0.0105675	7.0147	0.00925922	4.3438
	0.010574	7.01886	0.00926069	4.34637
	0.0105757	7.02301	0.00926164	4.34894
	0.0105761	7.02716	0.0092618	4.35152
	0.0105774	7.03131	0.00926825	4.35409
	0.0105846	7.03547	0.00926834	4.35666
	0.0105936	7.03962	0.00927233	4.35923
	0.0105941	7.04377	0.00927861	4.3618
	0.0105944	7.04793	0.00927957	4.36438
	0.0105958	7.05208	0.00928105	4.36695
	0.0105975	7.05623	0.00928206	4.36952
	0.0106036	7.06039	0.00928308	4.37209
	0.0106071	7.06454	0.00928353	4.37466
	0.0106075	7.06869	0.00928423	4.37723
	0.0106094	7.07285	0.00928562	4.37981
	0.0106116	7.077	0.00928614	4.38238
	0.0106125	7.08115	0.00928634	4.38495
	0.0106128	7.08531	0.00928956	4.38752
	0.0106142	7.08946	0.00929297	4.39009
	0.0106198	7.09361	0.00929378	4.39267
	0.0106201	7.09777	0.0092946	4.39524
	0.0106214	7.10192	0.00929473	4.39781
	0.0106234	7.10607	0.00930054	4.40038
	0.0106235	7.11023	0.00930155	4.40295
	0.0106246	7.11438	0.00930628	4.40552
	0.0106269	7.11853	0.00930756	4.4081
	0.0106284	7.12268	0.00930884	4.41067
	0.0106286	7.12684	0.00931182	4.41324
	0.0106294	7.13099	0.00931547	4.41581
	0.0106307	7.13514	0.00931858	4.41838
	0.0106339	7.1393	0.00932029	4.42096
	0.0106487	7.14345	0.00932119	4.42353
	0.0106499	7.1476	0.00932267	4.4261
	0.010655	7.15176	0.00932582	4.42867
	0.0106561	7.15591	0.00932617	4.43124
	0.0106566	7.16006	0.009328	4.43381
	0.0106576	7.16422	0.00933347	4.43639
	0.0106585	7.16837	0.00933517	4.43896
	0.0106585	7.17252	0.00933647	4.44153
	0.0106595	7.17668	0.00933704	4.4441
	0.0106609	7.18083	0.00933788	4.44667
	0.0106613	7.18498	0.00933871	4.44925
	0.0106637	7.18914	0.00934201	4.45182
	0.0106676	7.19329	0.00934393	4.45439
	0.0106684	7.19744	0.00934454	4.45696
	0.0106684	7.20159	0.00934457	4.45953
	0.0106719	7.20575	0.00934621	4.4621
	0.0106719	7.2099	0.00934675	4.46468
	0.0106729	7.21405	0.00934872	4.46725
	0.0106737	7.21821	0.00935382	4.46982
	0.0106754	7.22236	0.00935445	4.47239
	0.0106775	7.22651	0.00935529	4.47496
	0.0106776	7.23067	0.00935537	4.47754
	0.0106778	7.23482	0.00935617	4.48011
	0.0106802	7.23897	0.00935933	4.48268
	0.0106821	7.24313	0.00936109	4.48525
	0.0106847	7.24728	0.00936438	4.48782
	0.0106935	7.25143	0.00936476	4.49039
	0.0106941	7.25559	0.00936703	4.49297
	0.0106981	7.25974	0.00936982	4.49554
	0.0107007	7.26389	0.00937012	4.49811
	0.0107019	7.26805	0.00937143	4.50068
	0.0107023	7.2722	0.00937227	4.50325
	0.0107027	7.27635	0.00937316	4.50583
	0.0107034	7.28051	0.00937348	4.5084
	0.0107036	7.28466	0.00937717	4.51097
	0.0107053	7.28881	0.00937824	4.51354
	0.0107054	7.29296	0.0093784	4.51611
	0.0107092	7.29712	0.0093785	4.51868
	0.0107117	7.30127	0.00937861	4.52126
	0.0107121	7.30542	0.00937979	4.52383
	0.0107134	7.30958	0.00938127	4.5264
	0.0107193	7.31373	0.00938243	4.52897
	0.0107227	7.31788	0.00938511	4.53154
	0.0107232	7.32204	0.00938633	4.53412
	0.0107242	7.32619	0.00938756	4.53669
	0.010726	7.33034	0.0093916	4.53926
	0.0107263	7.3345	0.00939162	4.54183
	0.010728	7.33865	0.00939166	4.5444
	0.010729	7.3428	0.00939177	4.54697
	0.0107296	7.34696	0.00939811	4.54955
	0.0107311	7.35111	0.00939888	4.55212
	0.0107317	7.35526	0.00940193	4.55469
	0.0107334	7.35942	0.00940605	4.55726
	0.0107337	7.36357	0.00940807	4.55983
	0.0107344	7.36772	0.00941043	4.56241
	0.0107345	7.37187	0.0094111	4.56498
	0.0107349	7.37603	0.0094119	4.56755
	0.0107361	7.38018	0.00941207	4.57012
	0.0107365	7.38433	0.00941486	4.57269
	0.0107365	7.38849	0.00941507	4.57526
	0.0107393	7.39264	0.00941609	4.57784
	0.0107395	7.39679	0.0094162	4.58041
	0.0107408	7.40095	0.00941771	4.58298
	0.0107466	7.4051	0.00941786	4.58555
	0.0107468	7.40925	0.00942273	4.58812
	0.010748	7.41341	0.00942285	4.5907
	0.010749	7.41756	0.00942371	4.59327
	0.0107492	7.42171	0.0094264	4.59584
	0.0107526	7.42587	0.00942961	4.59841
	0.0107548	7.43002	0.00943239	4.60098
	0.0107603	7.43417	0.00943602	4.60355
	0.0107651	7.43833	0.00943744	4.60613
	0.0107654	7.44248	0.00943883	4.6087
	0.0107664	7.44663	0.00944269	4.61127
	0.0107675	7.45078	0.00944438	4.61384
	0.010769	7.45494	0.00944759	4.61641
	0.0107691	7.45909	0.00944829	4.61899
	0.0107706	7.46324	0.00945094	4.62156
	0.010771	7.4674	0.0094521	4.62413
	0.0107729	7.47155	0.00945383	4.6267
	0.0107822	7.4757	0.00945493	4.62927
	0.0107845	7.47986	0.0094552	4.63184
	0.010785	7.48401	0.00945798	4.63442
	0.0107863	7.48816	0.00945817	4.63699
	0.0107932	7.49232	0.00945833	4.63956
	0.0107959	7.49647	0.00945892	4.64213
	0.0107987	7.50062	0.00945901	4.6447
	0.0108032	7.50478	0.00946159	4.64728
	0.0108043	7.50893	0.00946281	4.64985
	0.0108097	7.51308	0.00946422	4.65242
	0.0108117	7.51724	0.00946511	4.65499
	0.0108121	7.52139	0.00946543	4.65756
	0.0108127	7.52554	0.00946936	4.66013
	0.010813	7.5297	0.00947552	4.66271
	0.0108133	7.53385	0.00947702	4.66528
	0.0108144	7.538	0.0094777	4.66785
	0.0108194	7.54215	0.0094779	4.67042
	0.0108197	7.54631	0.00948142	4.67299
	0.0108256	7.55046	0.0094865	4.67557
	0.0108285	7.55461	0.00949205	4.67814
	0.0108286	7.55877	0.00949277	4.68071
	0.0108324	7.56292	0.00949486	4.68328
	0.0108356	7.56707	0.00949884	4.68585
	0.0108384	7.57123	0.00950017	4.68842
	0.0108451	7.57538	0.00950236	4.691
	0.0108506	7.57953	0.0095028	4.69357
	0.0108535	7.58369	0.00950449	4.69614
	0.0108584	7.58784	0.00950518	4.69871
	0.0108614	7.59199	0.00950639	4.70128
	0.0108623	7.59615	0.00951586	4.70386
	0.0108664	7.6003	0.00951596	4.70643
	0.0108673	7.60445	0.00951707	4.709
	0.0108688	7.60861	0.00951891	4.71157
	0.0108694	7.61276	0.00952023	4.71414
	0.0108705	7.61691	0.00952359	4.71671
	0.0108706	7.62106	0.00952464	4.71929
	0.0108715	7.62522	0.00952617	4.72186
	0.0108718	7.62937	0.00952683	4.72443
	0.0108754	7.63352	0.00953274	4.727
	0.0108759	7.63768	0.00953293	4.72957
	0.0108802	7.64183	0.00953374	4.73215
	0.0108805	7.64598	0.00953516	4.73472
	0.0108813	7.65014	0.00953838	4.73729
	0.0108839	7.65429	0.00953914	4.73986
	0.0108841	7.65844	0.00953931	4.74243
	0.0108854	7.6626	0.00953987	4.745
	0.010888	7.66675	0.00954003	4.74758
	0.0108887	7.6709	0.00954231	4.75015
	0.0108907	7.67506	0.0095448	4.75272
	0.0108909	7.67921	0.00954607	4.75529
	0.0108926	7.68336	0.00954682	4.75786
	0.010893	7.68752	0.00954686	4.76044
	0.0108968	7.69167	0.00954699	4.76301
	0.010899	7.69582	0.00954915	4.76558
	0.0108994	7.69998	0.00954998	4.76815
	0.0109002	7.70413	0.00955017	4.77072
	0.0109008	7.70828	0.0095503	4.77329
	0.0109022	7.71243	0.00955496	4.77587
	0.0109029	7.71659	0.00955566	4.77844
	0.0109032	7.72074	0.00955883	4.78101
	0.0109078	7.72489	0.00956003	4.78358
	0.0109117	7.72905	0.00956376	4.78615
	0.0109129	7.7332	0.00956686	4.78873
	0.0109152	7.73735	0.00957171	4.7913
	0.0109154	7.74151	0.00957379	4.79387
	0.0109162	7.74566	0.00957427	4.79644
	0.0109194	7.74981	0.00957728	4.79901
	0.0109204	7.75397	0.00957735	4.80158
	0.0109207	7.75812	0.00958223	4.80416
	0.0109225	7.76227	0.00958406	4.80673
	0.0109237	7.76643	0.00958545	4.8093
	0.0109237	7.77058	0.00958552	4.81187
	0.0109321	7.77473	0.00959099	4.81444
	0.0109345	7.77889	0.00959142	4.81702
	0.0109355	7.78304	0.00959224	4.81959
	0.0109355	7.78719	0.0095959	4.82216
	0.0109371	7.79134	0.00959826	4.82473
	0.0109372	7.7955	0.00959861	4.8273
	0.0109373	7.79965	0.00960064	4.82987
	0.0109384	7.8038	0.00960116	4.83245
	0.0109423	7.80796	0.00960523	4.83502
	0.0109425	7.81211	0.00960577	4.83759
	0.010943	7.81626	0.00960784	4.84016
	0.0109446	7.82042	0.00961128	4.84273
	0.0109464	7.82457	0.00961325	4.84531
	0.0109486	7.82872	0.00961341	4.84788
	0.0109498	7.83288	0.00961476	4.85045
	0.0109626	7.83703	0.00961529	4.85302
	0.010963	7.84118	0.00961554	4.85559
	0.0109671	7.84534	0.00961621	4.85816
	0.010968	7.84949	0.00961694	4.86074
	0.010969	7.85364	0.0096175	4.86331
	0.0109694	7.8578	0.00962062	4.86588
	0.0109698	7.86195	0.00962197	4.86845
	0.0109712	7.8661	0.00962283	4.87102
	0.0109723	7.87026	0.00962402	4.8736
	0.0109728	7.87441	0.00962602	4.87617
	0.0109747	7.87856	0.00962793	4.87874
	0.0109765	7.88271	0.00962899	4.88131
	0.010982	7.88687	0.00962905	4.88388
	0.0109842	7.89102	0.00963014	4.88645
	0.0109861	7.89517	0.00963253	4.88903
	0.0109883	7.89933	0.0096346	4.8916
	0.0109885	7.90348	0.0096361	4.89417
	0.0109895	7.90763	0.00963656	4.89674
	0.0109912	7.91179	0.00963834	4.89931
	0.010993	7.91594	0.00963856	4.90189
	0.010995	7.92009	0.00964088	4.90446
	0.0109951	7.92425	0.00964113	4.90703
	0.0109954	7.9284	0.00964224	4.9096
	0.0109998	7.93255	0.00964392	4.91217
	0.0110011	7.93671	0.00964798	4.91474
	0.011002	7.94086	0.00964808	4.91732
	0.0110066	7.94501	0.00964872	4.91989
	0.0110101	7.94917	0.00964953	4.92246
	0.0110131	7.95332	0.00965054	4.92503
	0.0110132	7.95747	0.00965056	4.9276
	0.0110135	7.96162	0.0096509	4.93018
	0.0110179	7.96578	0.00965207	4.93275
	0.0110229	7.96993	0.00965212	4.93532
	0.0110247	7.97408	0.0096534	4.93789
	0.0110251	7.97824	0.0096535	4.94046
	0.0110264	7.98239	0.00965391	4.94303
	0.0110266	7.98654	0.00965587	4.94561
	0.0110267	7.9907	0.0096562	4.94818
	0.0110271	7.99485	0.00965677	4.95075
	0.0110272	7.999	0.0096578	4.95332
	0.0110302	8.00316	0.00965905	4.95589
	0.0110326	8.00731	0.00966106	4.95847
	0.0110359	8.01146	0.00966542	4.96104
	0.0110385	8.01562	0.00966575	4.96361
	0.011039	8.01977	0.00966607	4.96618
	0.0110395	8.02392	0.00966712	4.96875
	0.0110395	8.02808	0.00966801	4.97132
	0.0110462	8.03223	0.00966955	4.9739
	0.011048	8.03638	0.00967052	4.97647
	0.011049	8.04053	0.00967053	4.97904
	0.0110517	8.04469	0.00967061	4.98161
	0.0110521	8.04884	0.00967095	4.98418
	0.0110551	8.05299	0.00967177	4.98676
	0.0110552	8.05715	0.00967275	4.98933
	0.0110571	8.0613	0.00967468	4.9919
	0.0110576	8.06545	0.00967612	4.99447
	0.0110608	8.06961	0.00967745	4.99704
	0.0110609	8.07376	0.00968093	4.99961
	0.011061	8.07791	0.00968106	5.00219
	0.0110632	8.08207	0.00968332	5.00476
	0.0110651	8.08622	0.00968369	5.00733
	0.0110651	8.09037	0.00968455	5.0099
	0.0110678	8.09453	0.00968719	5.01247
	0.0110684	8.09868	0.0096907	5.01505
	0.0110723	8.10283	0.00969086	5.01762
	0.0110756	8.10699	0.00969528	5.02019
	0.0110758	8.11114	0.00969598	5.02276
	0.0110764	8.11529	0.00969763	5.02533
	0.0110804	8.11945	0.00970047	5.0279
	0.0110818	8.1236	0.00970144	5.03048
	0.0110828	8.12775	0.00970495	5.03305
	0.0110832	8.1319	0.00970765	5.03562
	0.0110872	8.13606	0.00970792	5.03819
	0.0110874	8.14021	0.00970842	5.04076
	0.0110896	8.14436	0.00971014	5.04334
	0.0110907	8.14852	0.00971271	5.04591
	0.0110908	8.15267	0.00971945	5.04848
	0.0110917	8.15682	0.0097211	5.05105
	0.0110944	8.16098	0.00972133	5.05362
	0.0110946	8.16513	0.00972198	5.05619
	0.0110947	8.16928	0.0097266	5.05877
	0.011097	8.17344	0.00972842	5.06134
	0.0110973	8.17759	0.00972966	5.06391
	0.0110974	8.18174	0.00973118	5.06648
	0.0111011	8.1859	0.00973471	5.06905
	0.0111024	8.19005	0.00973485	5.07163
	0.0111037	8.1942	0.00973622	5.0742
	0.0111042	8.19836	0.00974456	5.07677
	0.0111063	8.20251	0.00974724	5.07934
	0.0111085	8.20666	0.00974994	5.08191
	0.0111135	8.21081	0.0097502	5.08448
	0.0111144	8.21497	0.00975094	5.08706
	0.0111151	8.21912	0.0097513	5.08963
	0.0111155	8.22327	0.00975163	5.0922
	0.0111156	8.22743	0.0097517	5.09477
	0.0111158	8.23158	0.00975373	5.09734
	0.0111168	8.23573	0.00975393	5.09992
	0.0111203	8.23989	0.00975433	5.10249
	0.0111206	8.24404	0.00975589	5.10506
	0.0111214	8.24819	0.00975661	5.10763
	0.0111216	8.25235	0.00975791	5.1102
	0.0111226	8.2565	0.00975854	5.11277
	0.0111236	8.26065	0.00975903	5.11535
	0.0111246	8.26481	0.00976053	5.11792
	0.0111248	8.26896	0.00976125	5.12049
	0.0111275	8.27311	0.00976219	5.12306
	0.0111275	8.27727	0.00976261	5.12563
	0.0111293	8.28142	0.00976316	5.12821
	0.0111324	8.28557	0.00976359	5.13078
	0.0111328	8.28973	0.00976417	5.13335
	0.0111339	8.29388	0.00976454	5.13592
[truncated: 36,880 more rows]

## Sheet: Fig 2g
Figure 2g	Frequency distribution of ECS dimensions obtained from SWCNTs trajectories
		Relative Frequency (%)
	nm (bin center)	noLB	LB
	0	0.0210624	0.0694396
	20	1.65129	2.30887
	40	6.88319	6.96132
	60	12.0898	10.652
	80	13.8085	11.2631
	100	12.8944	10.8222
	120	11.3653	9.80487
	140	8.92624	8.30151
	160	7.47293	6.96479
	180	5.84692	5.60378
	200	4.41468	4.88508
	220	3.42474	3.92334
	240	2.49379	3.37477
	260	2.00935	2.63871
	280	1.37327	2.29845
	300	1.03627	1.85751
	320	0.846708	1.48948
	340	0.631872	1.20825
	360	0.438098	0.923547
	380	0.39176	0.798556
	400	0.345423	0.624957
	420	0.273811	0.565933
	440	0.231686	0.538157
	460	0.185349	0.347198
	480	0.126374	0.284702
	500	0.130587	0.232623
	520	0.117949	0.270815
	540	0.0589747	0.131935
	560	0.0589747	0.138879
	580	0.088462	0.100687
	600	0.0505497	0.0763836
	620	0.0673996	0.0833275
	640	0.0421248	0.0763836
	660	0.0294873	0.0277758
	680	0.0294873	0.0555517
	700	0.0210624	0.0486077
	720	0.0294873	0.0312478
	740	0.0126374	0.0381918
	760	0.0210624	0.0416638
	780	0.00842495	0.0277758
	800	0.00842495	0.0208319
	820	0.0126374	0.0208319
	840	0.0126374	0.0104159
	860	0	0.0138879
	880	0	0.00694396
	900	0.00421248	0.00694396
	920	0	0.00694396
	940	0	0.0104159
	960	0.00421248	0.00347198
	980	0	0.00347198
	1000	0	0

## Sheet: Fig 2h
Figure 2h	Distribution of relative diffusivity values obtained from SWCNTs trajectories
	noLB		LB
	nm	Cumul Freq (%)	nm	Cumul Freq (%)
	5.58578	0.00421248	1.15048	0.00347198
	8.21599	0.00842495	6.5665	0.00694396
	8.61902	0.0126374	7.02311	0.0104159
	9.78824	0.0168499	7.36875	0.0138879
	9.94774	0.0210624	7.44861	0.0173599
	10.794	0.0252749	7.57187	0.0208319
	11.2685	0.0294873	7.5947	0.0243039
	11.4218	0.0336998	7.7356	0.0277758
	11.8459	0.0379123	7.8177	0.0312478
	12.3444	0.0421248	8.00065	0.0347198
	12.6244	0.0463373	8.01505	0.0381918
	12.8133	0.0505497	8.05216	0.0416638
	13.0846	0.0547622	8.18347	0.0451358
	13.1854	0.0589747	8.23915	0.0486077
	13.2772	0.0631872	8.2847	0.0520797
	13.449	0.0673996	9.03916	0.0555517
	13.4595	0.0716121	9.09652	0.0590237
	13.4789	0.0758246	9.41165	0.0624957
	13.5605	0.0800371	9.67077	0.0659676
	13.6138	0.0842495	9.95054	0.0694396
	13.6693	0.088462	10.155	0.0729116
	13.7486	0.0926745	10.2301	0.0763836
	13.9238	0.096887	10.3003	0.0798556
	13.9761	0.101099	10.3308	0.0833275
	14.1204	0.105312	10.5085	0.0867995
	14.2734	0.109524	10.5521	0.0902715
	14.306	0.113737	10.6708	0.0937435
	14.3198	0.117949	10.7305	0.0972155
	14.5829	0.122162	10.9884	0.100687
	14.7123	0.126374	11.1968	0.104159
	14.7458	0.130587	11.3015	0.107631
	14.9785	0.134799	11.335	0.111103
	15.2153	0.139012	11.4406	0.114575
	15.2399	0.143224	11.6087	0.118047
	15.2412	0.147437	11.7086	0.121519
	15.4742	0.151649	11.9593	0.124991
	15.5023	0.155862	11.9709	0.128463
	15.5905	0.160074	12.0242	0.131935
	15.87	0.164287	12.3566	0.135407
	16.124	0.168499	12.4258	0.138879
	16.2023	0.172712	12.4382	0.142351
	16.3312	0.176924	12.6414	0.145823
	16.359	0.181137	12.6581	0.149295
	16.364	0.185349	12.7274	0.152767
	16.4212	0.189561	13.0457	0.156239
	16.4936	0.193774	13.0946	0.159711
	16.8035	0.197986	13.1214	0.163183
	16.8505	0.202199	13.148	0.166655
	16.8953	0.206411	13.2304	0.170127
	16.9258	0.210624	13.2345	0.173599
	17.0153	0.214836	13.3304	0.177071
	17.1144	0.219049	13.4331	0.180543
	17.1749	0.223261	13.6012	0.184015
	17.3602	0.227474	13.8227	0.187487
	17.4635	0.231686	14.0401	0.190959
	17.4717	0.235899	14.08	0.194431
	17.4801	0.240111	14.1649	0.197903
	17.5136	0.244324	14.1773	0.201375
	17.6214	0.248536	14.2188	0.204847
	17.7479	0.252749	14.2275	0.208319
	17.7586	0.256961	14.279	0.211791
	17.8019	0.261174	14.328	0.215263
	17.916	0.265386	14.3637	0.218735
	17.9942	0.269599	14.4435	0.222207
	18.0091	0.273811	14.5862	0.225679
	18.0762	0.278024	14.6039	0.229151
	18.0951	0.282236	14.6364	0.232623
	18.1058	0.286448	14.6779	0.236095
	18.1453	0.290661	14.9207	0.239567
	18.1698	0.294873	14.953	0.243039
	18.1991	0.299086	15.0982	0.246511
	18.2352	0.303298	15.1263	0.249983
	18.2603	0.307511	15.1389	0.253455
	18.2863	0.311723	15.1436	0.256927
	18.288	0.315936	15.1822	0.260399
	18.3356	0.320148	15.2024	0.263871
	18.4098	0.324361	15.2599	0.267343
	18.4954	0.328573	15.369	0.270815
	18.6989	0.332786	15.3879	0.274287
	18.8848	0.336998	15.4524	0.277758
	19.1365	0.341211	15.4722	0.28123
	19.2053	0.345423	15.5007	0.284702
	19.2123	0.349636	15.5068	0.288174
	19.24	0.353848	15.551	0.291646
	19.3151	0.358061	15.5822	0.295118
	19.4921	0.362273	15.6537	0.29859
	19.518	0.366486	15.7287	0.302062
	19.5282	0.370698	15.9264	0.305534
	19.5296	0.37491	15.9956	0.309006
	19.5321	0.379123	16.017	0.312478
	19.6144	0.383335	16.025	0.31595
	19.6598	0.387548	16.1063	0.319422
	19.6896	0.39176	16.1173	0.322894
	19.7684	0.395973	16.1694	0.326366
	19.8927	0.400185	16.1887	0.329838
	20.0183	0.404398	16.1911	0.33331
	20.0402	0.40861	16.2055	0.336782
	20.0828	0.412823	16.2159	0.340254
	20.1246	0.417035	16.2827	0.343726
	20.2276	0.421248	16.2978	0.347198
	20.2299	0.42546	16.3181	0.35067
	20.3163	0.429673	16.3581	0.354142
	20.4742	0.433885	16.4078	0.357614
	20.5349	0.438098	16.4479	0.361086
	20.6155	0.44231	16.6438	0.364558
	20.6513	0.446523	16.6854	0.36803
	20.6907	0.450735	16.7004	0.371502
	20.7302	0.454948	16.814	0.374974
	20.7303	0.45916	16.8679	0.378446
	20.7464	0.463373	16.8749	0.381918
	20.7715	0.467585	16.8767	0.38539
	20.7896	0.471797	16.8838	0.388862
	20.7906	0.47601	16.8961	0.392334
	20.8106	0.480222	16.9711	0.395806
	20.8411	0.484435	17.0267	0.399278
	20.9119	0.488647	17.1324	0.40275
	20.9185	0.49286	17.2473	0.406222
	20.9353	0.497072	17.271	0.409694
	20.9369	0.501285	17.2883	0.413166
	21.0934	0.505497	17.2894	0.416638
	21.0975	0.50971	17.3369	0.42011
	21.1803	0.513922	17.346	0.423582
	21.238	0.518135	17.3534	0.427054
	21.2393	0.522347	17.3979	0.430526
	21.2805	0.52656	17.4476	0.433998
	21.2975	0.530772	17.5174	0.43747
	21.4297	0.534985	17.5268	0.440942
	21.4417	0.539197	17.5849	0.444414
	21.4677	0.54341	17.6753	0.447886
	21.4828	0.547622	17.7269	0.451358
	21.4931	0.551835	17.7439	0.45483
	21.4974	0.556047	17.7686	0.458302
	21.5723	0.560259	17.7747	0.461773
	21.6995	0.564472	17.9422	0.465245
	21.7271	0.568684	17.9525	0.468717
	21.7497	0.572897	17.9975	0.472189
	21.9372	0.577109	18.0099	0.475661
	21.9915	0.581322	18.0288	0.479133
	22.1464	0.585534	18.1276	0.482605
	22.1861	0.589747	18.1687	0.486077
	22.2116	0.593959	18.1813	0.489549
	22.3045	0.598172	18.2212	0.493021
	22.3103	0.602384	18.2444	0.496493
	22.3558	0.606597	18.2517	0.499965
	22.3941	0.610809	18.3344	0.503437
	22.4205	0.615022	18.3385	0.506909
	22.4331	0.619234	18.3612	0.510381
	22.4868	0.623447	18.3684	0.513853
	22.4938	0.627659	18.4093	0.517325
	22.5154	0.631872	18.4609	0.520797
	22.5293	0.636084	18.4989	0.524269
	22.57	0.640297	18.5377	0.527741
	22.7016	0.644509	18.5433	0.531213
	22.702	0.648722	18.5531	0.534685
	22.7064	0.652934	18.5708	0.538157
	22.707	0.657146	18.5764	0.541629
	22.7143	0.661359	18.5841	0.545101
	22.7368	0.665571	18.6094	0.548573
	22.7532	0.669784	18.6401	0.552045
	22.7623	0.673996	18.6458	0.555517
	22.899	0.678209	18.6739	0.558989
	23.0001	0.682421	18.6843	0.562461
	23.0283	0.686634	18.7049	0.565933
	23.0497	0.690846	18.7165	0.569405
	23.0753	0.695059	18.7383	0.572877
	23.0802	0.699271	18.8367	0.576349
	23.0884	0.703484	18.8368	0.579821
	23.1235	0.707696	18.8449	0.583293
	23.1267	0.711909	18.9003	0.586765
	23.1711	0.716121	18.9127	0.590237
	23.2266	0.720334	18.9291	0.593709
	23.2268	0.724546	18.9534	0.597181
	23.2512	0.728759	19.0139	0.600653
	23.2894	0.732971	19.0222	0.604125
	23.3532	0.737184	19.0383	0.607597
	23.4103	0.741396	19.2376	0.611069
	23.4253	0.745608	19.2855	0.614541
	23.4583	0.749821	19.3092	0.618013
	23.4699	0.754033	19.3278	0.621485
	23.4797	0.758246	19.3362	0.624957
	23.5145	0.762458	19.3478	0.628429
	23.6057	0.766671	19.3481	0.631901
	23.6381	0.770883	19.4558	0.635373
	23.8248	0.775096	19.5308	0.638845
	23.8284	0.779308	19.5507	0.642317
	23.8459	0.783521	19.5649	0.645788
	23.8609	0.787733	19.7115	0.64926
	23.9368	0.791946	19.7878	0.652732
	23.9427	0.796158	19.7957	0.656204
	23.9717	0.800371	19.8553	0.659676
	24.0751	0.804583	19.9051	0.663148
	24.0819	0.808796	19.9632	0.66662
	24.09	0.813008	19.9634	0.670092
	24.1183	0.817221	20.016	0.673564
	24.2514	0.821433	20.0207	0.677036
	24.3053	0.825646	20.0382	0.680508
	24.4355	0.829858	20.0824	0.68398
	24.4622	0.834071	20.0898	0.687452
	24.4936	0.838283	20.1117	0.690924
	24.5775	0.842495	20.1172	0.694396
	24.5807	0.846708	20.1432	0.697868
	24.5917	0.85092	20.229	0.70134
	24.5986	0.855133	20.23	0.704812
	24.6873	0.859345	20.2531	0.708284
	24.7654	0.863558	20.2635	0.711756
	24.8139	0.86777	20.2686	0.715228
	24.8357	0.871983	20.2774	0.7187
	24.8602	0.876195	20.2922	0.722172
	24.9875	0.880408	20.3061	0.725644
	25.0095	0.88462	20.3209	0.729116
	25.0234	0.888833	20.3245	0.732588
	25.0576	0.893045	20.3262	0.73606
	25.0576	0.897258	20.3905	0.739532
	25.0937	0.90147	20.4479	0.743004
	25.1034	0.905683	20.458	0.746476
	25.1064	0.909895	20.4809	0.749948
	25.1142	0.914108	20.5251	0.75342
	25.1228	0.91832	20.5726	0.756892
	25.145	0.922533	20.5925	0.760364
	25.2459	0.926745	20.6018	0.763836
	25.3291	0.930957	20.6021	0.767308
	25.3291	0.93517	20.6091	0.77078
	25.3389	0.939382	20.6123	0.774252
	25.3812	0.943595	20.7304	0.777724
	25.4353	0.947807	20.7707	0.781196
	25.5169	0.95202	20.8278	0.784668
	25.5314	0.956232	20.8373	0.78814
	25.5326	0.960445	20.8484	0.791612
	25.5375	0.964657	20.8749	0.795084
	25.5844	0.96887	20.9045	0.798556
	25.6074	0.973082	20.9183	0.802028
	25.6407	0.977295	20.9218	0.8055
	25.7475	0.981507	20.9764	0.808972
	25.7501	0.98572	21.0041	0.812444
	25.7774	0.989932	21.0076	0.815916
	25.7842	0.994145	21.0271	0.819388
	26.0665	0.998357	21.0337	0.82286
	26.0972	1.00257	21.0632	0.826332
	26.115	1.00678	21.1408	0.829803
	26.1452	1.01099	21.2197	0.833275
	26.1459	1.01521	21.2482	0.836747
	26.1547	1.01942	21.2624	0.840219
	26.155	1.02363	21.3357	0.843691
	26.185	1.02784	21.344	0.847163
	26.185	1.03206	21.4226	0.850635
	26.2105	1.03627	21.442	0.854107
	26.216	1.04048	21.4542	0.857579
	26.308	1.04469	21.4627	0.861051
	26.3105	1.04891	21.5164	0.864523
	26.3349	1.05312	21.5346	0.867995
	26.3519	1.05733	21.5501	0.871467
	26.3646	1.06154	21.5873	0.874939
	26.388	1.06576	21.6618	0.878411
	26.3891	1.06997	21.6664	0.881883
	26.4015	1.07418	21.6674	0.885355
	26.4043	1.07839	21.6702	0.888827
	26.4044	1.08261	21.6917	0.892299
	26.43	1.08682	21.695	0.895771
	26.4322	1.09103	21.7242	0.899243
	26.4356	1.09524	21.7371	0.902715
	26.4658	1.09946	21.7395	0.906187
	26.5126	1.10367	21.7968	0.909659
	26.5617	1.10788	21.8324	0.913131
	26.6325	1.11209	21.8384	0.916603
	26.7318	1.11631	21.8405	0.920075
	26.8403	1.12052	21.8543	0.923547
	26.8754	1.12473	21.9375	0.927019
	26.9107	1.12894	21.9387	0.930491
	26.9567	1.13316	21.9435	0.933963
	26.9846	1.13737	22.0177	0.937435
	27.0004	1.14158	22.0196	0.940907
	27.0186	1.14579	22.0415	0.944379
	27.1491	1.15001	22.0804	0.947851
	27.187	1.15422	22.139	0.951323
	27.1897	1.15843	22.1432	0.954795
	27.2061	1.16264	22.1503	0.958267
	27.2238	1.16686	22.1505	0.961739
	27.232	1.17107	22.1881	0.965211
	27.253	1.17528	22.2997	0.968683
	27.3009	1.17949	22.3096	0.972155
	27.3108	1.18371	22.3271	0.975627
	27.3638	1.18792	22.3335	0.979099
	27.381	1.19213	22.3518	0.982571
	27.4094	1.19634	22.3893	0.986043
	27.4391	1.20056	22.4868	0.989515
	27.4675	1.20477	22.539	0.992987
	27.4745	1.20898	22.5603	0.996459
	27.4783	1.21319	22.5745	0.999931
	27.4944	1.21741	22.6008	1.0034
	27.5639	1.22162	22.6401	1.00687
	27.5704	1.22583	22.6462	1.01035
	27.575	1.23004	22.7771	1.01382
	27.5822	1.23426	22.7865	1.01729
	27.5883	1.23847	22.9086	1.02076
	27.5949	1.24268	22.9199	1.02423
	27.6056	1.24689	22.9317	1.02771
	27.6288	1.25111	22.9445	1.03118
	27.6948	1.25532	23.0246	1.03465
	27.7263	1.25953	23.0294	1.03812
	27.7274	1.26374	23.1165	1.04159
	27.7447	1.26796	23.1171	1.04507
	27.7807	1.27217	23.1607	1.04854
	27.7887	1.27638	23.1781	1.05201
	27.8045	1.28059	23.2312	1.05548
	27.8179	1.28481	23.2587	1.05895
	27.933	1.28902	23.2923	1.06243
	27.9926	1.29323	23.2996	1.0659
	27.9993	1.29744	23.3052	1.06937
	28.0013	1.30166	23.3129	1.07284
	28.0242	1.30587	23.3707	1.07631
	28.0285	1.31008	23.3863	1.07979
	28.031	1.31429	23.3879	1.08326
	28.0576	1.31851	23.3962	1.08673
	28.0907	1.32272	23.4131	1.0902
	28.1141	1.32693	23.4252	1.09367
	28.1199	1.33114	23.4453	1.09715
	28.1412	1.33536	23.4485	1.10062
	28.2115	1.33957	23.4722	1.10409
	28.2172	1.34378	23.4969	1.10756
	28.22	1.34799	23.5021	1.11103
	28.3035	1.35221	23.5331	1.11451
	28.3299	1.35642	23.5818	1.11798
	28.3465	1.36063	23.6012	1.12145
	28.374	1.36484	23.6017	1.12492
	28.3798	1.36906	23.6394	1.12839
	28.4173	1.37327	23.6601	1.13187
	28.4372	1.37748	23.7004	1.13534
	28.4375	1.38169	23.7103	1.13881
	28.4734	1.38591	23.7143	1.14228
	28.4796	1.39012	23.7336	1.14575
	28.5543	1.39433	23.7336	1.14923
	28.5708	1.39854	23.8225	1.1527
	28.5723	1.40275	23.8276	1.15617
	28.5737	1.40697	23.8337	1.15964
	28.6332	1.41118	23.8389	1.16311
	28.6689	1.41539	23.8432	1.16659
	28.6847	1.4196	23.8511	1.17006
	28.7044	1.42382	23.8625	1.17353
	28.7466	1.42803	23.9014	1.177
	28.7643	1.43224	23.9141	1.18047
	28.7659	1.43645	23.9177	1.18395
	28.7857	1.44067	23.9305	1.18742
	28.7864	1.44488	23.9531	1.19089
	28.7964	1.44909	23.9943	1.19436
	28.798	1.4533	24.0667	1.19783
	28.8493	1.45752	24.0755	1.20131
	28.8752	1.46173	24.1127	1.20478
	28.9017	1.46594	24.1614	1.20825
	28.906	1.47015	24.2256	1.21172
	28.9321	1.47437	24.2534	1.21519
	28.9721	1.47858	24.2548	1.21867
	28.974	1.48279	24.272	1.22214
	29.0274	1.487	24.2724	1.22561
	29.051	1.49122	24.3359	1.22908
	29.0556	1.49543	24.3506	1.23255
	29.0615	1.49964	24.3531	1.23603
	29.0903	1.50385	24.3543	1.2395
	29.1012	1.50807	24.3688	1.24297
	29.1163	1.51228	24.3715	1.24644
	29.1224	1.51649	24.3997	1.24991
	29.1288	1.5207	24.4374	1.25339
	29.1409	1.52492	24.4428	1.25686
	29.1846	1.52913	24.5007	1.26033
	29.2227	1.53334	24.5145	1.2638
	29.2356	1.53755	24.5424	1.26727
	29.2496	1.54177	24.5681	1.27075
	29.2512	1.54598	24.5721	1.27422
	29.2782	1.55019	24.584	1.27769
	29.285	1.5544	24.5879	1.28116
	29.3038	1.55862	24.5901	1.28463
	29.3184	1.56283	24.5974	1.2881
	29.3347	1.56704	24.6276	1.29158
	29.3452	1.57125	24.6704	1.29505
	29.3453	1.57547	24.7014	1.29852
	29.3556	1.57968	24.7082	1.30199
	29.4014	1.58389	24.71	1.30546
	29.4129	1.5881	24.7291	1.30894
	29.4406	1.59232	24.7798	1.31241
	29.4796	1.59653	24.7799	1.31588
	29.4844	1.60074	24.7819	1.31935
	29.585	1.60495	24.7844	1.32282
	29.5887	1.60917	24.7918	1.3263
	29.5958	1.61338	24.8011	1.32977
	29.6049	1.61759	24.8312	1.33324
	29.6163	1.6218	24.8612	1.33671
	29.6353	1.62602	24.8859	1.34018
	29.6423	1.63023	24.9026	1.34366
	29.6468	1.63444	24.9093	1.34713
	29.7784	1.63865	24.96	1.3506
	29.7798	1.64287	24.9722	1.35407
	29.828	1.64708	24.9794	1.35754
	29.8374	1.65129	25.0348	1.36102
	29.8541	1.6555	25.0539	1.36449
	29.8805	1.65972	25.0942	1.36796
	29.8951	1.66393	25.1013	1.37143
	29.8974	1.66814	25.1117	1.3749
	29.9658	1.67235	25.1957	1.37838
	30.0266	1.67657	25.2191	1.38185
	30.0719	1.68078	25.222	1.38532
	30.0732	1.68499	25.2232	1.38879
	30.1292	1.6892	25.2273	1.39226
	30.2179	1.69342	25.2303	1.39574
	30.2276	1.69763	25.2557	1.39921
	30.2438	1.70184	25.2596	1.40268
	30.3475	1.70605	25.2809	1.40615
	30.3489	1.71027	25.3013	1.40962
	30.3564	1.71448	25.3535	1.4131
	30.3759	1.71869	25.3721	1.41657
	30.3791	1.7229	25.3829	1.42004
	30.3858	1.72712	25.3842	1.42351
	30.4062	1.73133	25.4452	1.42698
	30.4117	1.73554	25.4488	1.43046
	30.4154	1.73975	25.4619	1.43393
	30.4865	1.74397	25.4711	1.4374
	30.4913	1.74818	25.4798	1.44087
	30.493	1.75239	25.4895	1.44434
	30.5174	1.7566	25.507	1.44782
	30.5236	1.76082	25.5461	1.45129
	30.5265	1.76503	25.59	1.45476
	30.5458	1.76924	25.5986	1.45823
	30.5953	1.77345	25.6023	1.4617
	30.6013	1.77767	25.6131	1.46518
	30.6136	1.78188	25.6692	1.46865
	30.6166	1.78609	25.6886	1.47212
	30.6192	1.7903	25.7412	1.47559
	30.6272	1.79452	25.7487	1.47906
	30.7011	1.79873	25.7674	1.48254
	30.7042	1.80294	25.79	1.48601
	30.7165	1.80715	25.7951	1.48948
	30.7532	1.81137	25.797	1.49295
	30.7672	1.81558	25.8042	1.49642
	30.7834	1.81979	25.8081	1.4999
	30.7941	1.824	25.8352	1.50337
	30.7985	1.82822	25.8397	1.50684
	30.8228	1.83243	25.8491	1.51031
	30.8474	1.83664	25.8494	1.51378
	30.9002	1.84085	25.8563	1.51726
	30.9171	1.84507	25.8635	1.52073
	30.9757	1.84928	25.8663	1.5242
	31.0418	1.85349	25.8673	1.52767
	31.0656	1.8577	25.8813	1.53114
	31.0661	1.86191	25.8815	1.53462
	31.13	1.86613	25.8902	1.53809
	31.1573	1.87034	25.8972	1.54156
	31.1593	1.87455	25.9131	1.54503
	31.1827	1.87876	25.9516	1.5485
	31.2037	1.88298	25.959	1.55198
	31.2126	1.88719	25.9597	1.55545
	31.2605	1.8914	25.9752	1.55892
	31.3222	1.89561	25.9822	1.56239
	31.3679	1.89983	25.9905	1.56586
	31.3774	1.90404	26.0079	1.56934
	31.3855	1.90825	26.0278	1.57281
	31.4128	1.91246	26.0308	1.57628
	31.4232	1.91668	26.0656	1.57975
	31.4466	1.92089	26.0903	1.58322
	31.4803	1.9251	26.0946	1.5867
	31.4837	1.92931	26.1108	1.59017
	31.4898	1.93353	26.1158	1.59364
	31.506	1.93774	26.1763	1.59711
	31.5326	1.94195	26.2099	1.60058
	31.5444	1.94616	26.2153	1.60406
	31.5542	1.95038	26.2518	1.60753
	31.5744	1.95459	26.2618	1.611
	31.575	1.9588	26.2669	1.61447
	31.5849	1.96301	26.2708	1.61794
	31.5957	1.96723	26.3018	1.62142
	31.6471	1.97144	26.3186	1.62489
	31.6483	1.97565	26.3357	1.62836
	31.6912	1.97986	26.3454	1.63183
	31.711	1.98408	26.3695	1.6353
	31.7745	1.98829	26.434	1.63878
	31.7921	1.9925	26.4492	1.64225
	31.8157	1.99671	26.4673	1.64572
	31.825	2.00093	26.5203	1.64919
	31.8297	2.00514	26.5211	1.65266
	31.8689	2.00935	26.5328	1.65613
	31.9271	2.01356	26.5402	1.65961
	31.9912	2.01778	26.5487	1.66308
	31.9914	2.02199	26.5751	1.66655
	31.9933	2.0262	26.5795	1.67002
	32.005	2.03041	26.5834	1.67349
	32.0094	2.03463	26.5846	1.67697
	32.0381	2.03884	26.5962	1.68044
	32.0489	2.04305	26.6085	1.68391
	32.0719	2.04726	26.66	1.68738
	32.0775	2.05148	26.6902	1.69085
	32.1554	2.05569	26.6933	1.69433
	32.1682	2.0599	26.7002	1.6978
	32.1961	2.06411	26.7068	1.70127
	32.2537	2.06833	26.7085	1.70474
	32.2586	2.07254	26.7155	1.70821
	32.264	2.07675	26.7842	1.71169
	32.2734	2.08096	26.7872	1.71516
	32.2793	2.08518	26.794	1.71863
	32.3271	2.08939	26.797	1.7221
	32.3641	2.0936	26.8769	1.72557
	32.378	2.09781	26.916	1.72905
	32.3922	2.10203	26.9368	1.73252
	32.4184	2.10624	26.9546	1.73599
	32.4193	2.11045	27.0269	1.73946
	32.4418	2.11466	27.0441	1.74293
	32.4444	2.11888	27.0559	1.74641
	32.4482	2.12309	27.0715	1.74988
	32.4638	2.1273	27.0738	1.75335
	32.5501	2.13151	27.0967	1.75682
	32.5534	2.13573	27.1209	1.76029
	32.58	2.13994	27.1499	1.76377
	32.5811	2.14415	27.2	1.76724
	32.6068	2.14836	27.2162	1.77071
	32.6187	2.15258	27.2318	1.77418
	32.6444	2.15679	27.2428	1.77765
	32.6739	2.161	27.2656	1.78113
	32.6831	2.16521	27.3197	1.7846
	32.6858	2.16943	27.3308	1.78807
	32.6889	2.17364	27.334	1.79154
	32.7175	2.17785	27.346	1.79501
	32.7281	2.18206	27.3641	1.79849
	32.7539	2.18628	27.4124	1.80196
	32.7603	2.19049	27.4161	1.80543
	32.7731	2.1947	27.4269	1.8089
	32.781	2.19891	27.4389	1.81237
	32.7961	2.20313	27.4721	1.81585
	32.842	2.20734	27.4745	1.81932
	32.8673	2.21155	27.4877	1.82279
	32.899	2.21576	27.5071	1.82626
	32.9359	2.21998	27.5106	1.82973
	32.954	2.22419	27.5417	1.83321
	32.9568	2.2284	27.5738	1.83668
	32.9613	2.23261	27.5774	1.84015
	32.9822	2.23683	27.5842	1.84362
	32.9845	2.24104	27.5875	1.84709
	33.032	2.24525	27.6067	1.85057
	33.0385	2.24946	27.6519	1.85404
	33.0438	2.25368	27.6769	1.85751
	33.0851	2.25789	27.7283	1.86098
	33.1066	2.2621	27.7422	1.86445
	33.1208	2.26631	27.7433	1.86793
	33.129	2.27053	27.7659	1.8714
	33.1852	2.27474	27.7791	1.87487
	33.1992	2.27895	27.7915	1.87834
	33.2145	2.28316	27.8035	1.88181
	33.233	2.28738	27.82	1.88529
	33.2372	2.29159	27.8836	1.88876
	33.2407	2.2958	27.8887	1.89223
	33.2428	2.30001	27.9023	1.8957
	33.2458	2.30423	27.9194	1.89917
	33.2679	2.30844	27.937	1.90265
	33.2775	2.31265	27.9464	1.90612
	33.2893	2.31686	27.9771	1.90959
	33.3071	2.32108	27.9922	1.91306
	33.3261	2.32529	28.003	1.91653
	33.3673	2.3295	28.0113	1.92001
	33.3676	2.33371	28.0335	1.92348
	33.3751	2.33792	28.0398	1.92695
	33.3774	2.34214	28.0633	1.93042
	33.3867	2.34635	28.0843	1.93389
	33.3873	2.35056	28.1097	1.93737
	33.3952	2.35477	28.1162	1.94084
	33.4174	2.35899	28.1263	1.94431
	33.4354	2.3632	28.1276	1.94778
	33.4474	2.36741	28.1352	1.95125
	33.454	2.37162	28.1461	1.95473
	33.4637	2.37584	28.1561	1.9582
	33.4684	2.38005	28.1832	1.96167
	33.4731	2.38426	28.1958	1.96514
	33.4834	2.38847	28.2092	1.96861
	33.4947	2.39269	28.24	1.97209
	33.5055	2.3969	28.2631	1.97556
	33.5222	2.40111	28.2888	1.97903
	33.523	2.40532	28.2921	1.9825
	33.5303	2.40954	28.3015	1.98597
	33.5303	2.41375	28.3432	1.98945
	33.5317	2.41796	28.3571	1.99292
	33.5406	2.42217	28.372	1.99639
	33.5848	2.42639	28.3879	1.99986
	33.6031	2.4306	28.3893	2.00333
	33.6303	2.43481	28.3919	2.00681
	33.6328	2.43902	28.4101	2.01028
	33.6623	2.44324	28.4254	2.01375
	33.6668	2.44745	28.4348	2.01722
	33.6967	2.45166	28.4599	2.02069
	33.7053	2.45587	28.4759	2.02416
	33.7431	2.46009	28.482	2.02764
	33.7437	2.4643	28.4931	2.03111
	33.7588	2.46851	28.5254	2.03458
	33.7993	2.47272	28.5303	2.03805
	33.8331	2.47694	28.5479	2.04152
	33.8351	2.48115	28.5517	2.045
	33.8417	2.48536	28.5533	2.04847
	33.8604	2.48957	28.5972	2.05194
	33.8632	2.49379	28.6254	2.05541
	33.8736	2.498	28.6291	2.05888
	33.8757	2.50221	28.6519	2.06236
	33.8928	2.50642	28.6643	2.06583
	33.8959	2.51064	28.6681	2.0693
	33.9178	2.51485	28.6699	2.07277
	33.9308	2.51906	28.6861	2.07624
	33.9363	2.52327	28.7221	2.07972
	33.9513	2.52749	28.7289	2.08319
	33.9723	2.5317	28.7339	2.08666
	33.987	2.53591	28.7385	2.09013
	33.9996	2.54012	28.8164	2.0936
	34.0094	2.54434	28.8233	2.09708
	34.0101	2.54855	28.8314	2.10055
	34.0205	2.55276	28.8478	2.10402
	34.0237	2.55697	28.9088	2.10749
	34.0589	2.56119	28.9216	2.11096
	34.0873	2.5654	28.9236	2.11444
	34.0953	2.56961	28.9266	2.11791
	34.0988	2.57382	28.9351	2.12138
	34.1438	2.57804	28.9605	2.12485
	34.1511	2.58225	28.9919	2.12832
	34.1626	2.58646	28.9985	2.1318
	34.1909	2.59067	29.0229	2.13527
	34.2022	2.59489	29.0251	2.13874
	34.2337	2.5991	29.0333	2.14221
	34.2605	2.60331	29.0454	2.14568
	34.2664	2.60752	29.0737	2.14916
	34.2767	2.61174	29.1267	2.15263
	34.3015	2.61595	29.1279	2.1561
	34.3096	2.62016	29.1452	2.15957
	34.3195	2.62437	29.1505	2.16304
	34.3501	2.62859	29.1611	2.16652
	34.3504	2.6328	29.1778	2.16999
	34.3683	2.63701	29.1846	2.17346
	34.3752	2.64122	29.1849	2.17693
	34.3832	2.64544	29.2109	2.1804
	34.4026	2.64965	29.2342	2.18388
	34.4566	2.65386	29.236	2.18735
	34.4617	2.65807	29.2645	2.19082
	34.4666	2.66229	29.2817	2.19429
	34.4992	2.6665	29.3199	2.19776
	34.5195	2.67071	29.3249	2.20124
	34.5507	2.67492	29.3484	2.20471
	34.5828	2.67914	29.3583	2.20818
	34.5895	2.68335	29.3596	2.21165
	34.5896	2.68756	29.3819	2.21512
	34.6289	2.69177	29.4553	2.2186
	34.6358	2.69599	29.4782	2.22207
	34.6517	2.7002	29.479	2.22554
	34.6591	2.70441	29.4805	2.22901
	34.6614	2.70862	29.5051	2.23248
	34.6808	2.71284	29.5292	2.23596
	34.6845	2.71705	29.5377	2.23943
	34.6878	2.72126	29.5421	2.2429
	34.6912	2.72547	29.5631	2.24637
	34.6958	2.72969	29.5672	2.24984
	34.7034	2.7339	29.5807	2.25332
	34.7131	2.73811	29.6397	2.25679
	34.7275	2.74232	29.6465	2.26026
	34.7284	2.74654	29.659	2.26373
	34.7327	2.75075	29.6677	2.2672
	34.737	2.75496	29.699	2.27068
	34.7375	2.75917	29.7109	2.27415
	34.7507	2.76339	29.7117	2.27762
	34.7562	2.7676	29.7242	2.28109
	34.7567	2.77181	29.7339	2.28456
	34.7816	2.77602	29.739	2.28804
	34.7821	2.78024	29.7397	2.29151
	34.7898	2.78445	29.7404	2.29498
	34.7913	2.78866	29.7407	2.29845
	34.7932	2.79287	29.7505	2.30192
	34.808	2.79708	29.7589	2.3054
	34.8105	2.8013	29.7617	2.30887
	34.8276	2.80551	29.7646	2.31234
	34.8811	2.80972	29.7652	2.31581
	34.895	2.81393	29.7714	2.31928
	34.8996	2.81815	29.7729	2.32276
	34.9061	2.82236	29.7735	2.32623
	34.9083	2.82657	29.7836	2.3297
	34.9177	2.83078	29.7991	2.33317
	34.9599	2.835	29.8014	2.33664
	34.9814	2.83921	29.8255	2.34012
	34.9962	2.84342	29.8405	2.34359
	35.1033	2.84763	29.8932	2.34706
	35.1086	2.85185	29.8935	2.35053
	35.1497	2.85606	29.9036	2.354
	35.1644	2.86027	29.929	2.35748
	35.1732	2.86448	29.9318	2.36095
	35.1799	2.8687	29.9606	2.36442
	35.1988	2.87291	29.9744	2.36789
	35.201	2.87712	29.9806	2.37136
	35.2156	2.88133	29.9863	2.37484
	35.2425	2.88555	29.989	2.37831
	35.2727	2.88976	30.0061	2.38178
	35.2734	2.89397	30.0517	2.38525
	35.3101	2.89818	30.124	2.38872
	35.343	2.9024	30.1366	2.39219
	35.3518	2.90661	30.1393	2.39567
	35.3523	2.91082	30.1686	2.39914
	35.3778	2.91503	30.1784	2.40261
	35.3881	2.91925	30.1877	2.40608
	35.3935	2.92346	30.1878	2.40955
	35.3962	2.92767	30.1997	2.41303
	35.4173	2.93188	30.203	2.4165
	35.4225	2.9361	30.2173	2.41997
	35.4309	2.94031	30.239	2.42344
	35.5122	2.94452	30.2505	2.42691
	35.5208	2.94873	30.303	2.43039
	35.5441	2.95295	30.3367	2.43386
	35.5472	2.95716	30.3578	2.43733
	35.5487	2.96137	30.3609	2.4408
	35.5903	2.96558	30.4352	2.44427
	35.5928	2.9698	30.4356	2.44775
	35.6008	2.97401	30.4575	2.45122
	35.6214	2.97822	30.4606	2.45469
	35.6349	2.98243	30.4615	2.45816
	35.6428	2.98665	30.4985	2.46163
	35.6429	2.99086	30.5122	2.46511
	35.6614	2.99507	30.5173	2.46858
	35.6759	2.99928	30.5308	2.47205
	35.6859	3.0035	30.5328	2.47552
	35.6893	3.00771	30.5514	2.47899
	35.6934	3.01192	30.5521	2.48247
	35.6989	3.01613	30.591	2.48594
	35.7112	3.02035	30.5961	2.48941
	35.7142	3.02456	30.6171	2.49288
	35.7327	3.02877	30.6315	2.49635
	35.7497	3.03298	30.6473	2.49983
	35.7603	3.0372	30.661	2.5033
	35.7629	3.04141	30.6744	2.50677
	35.7737	3.04562	30.684	2.51024
	35.7817	3.04983	30.6856	2.51371
	35.7951	3.05405	30.7392	2.51719
	35.7992	3.05826	30.7413	2.52066
	35.7995	3.06247	30.7583	2.52413
	35.8048	3.06668	30.7671	2.5276
	35.8057	3.0709	30.7772	2.53107
	35.8327	3.07511	30.7961	2.53455
	35.8394	3.07932	30.8035	2.53802
	35.8459	3.08353	30.8297	2.54149
	35.8471	3.08775	30.8693	2.54496
	35.9002	3.09196	30.8974	2.54843
	35.935	3.09617	30.902	2.55191
	35.9471	3.10038	30.9021	2.55538
	35.9528	3.1046	30.9107	2.55885
	35.9728	3.10881	30.9117	2.56232
	35.9937	3.11302	30.9335	2.56579
	36.0101	3.11723	30.9489	2.56927
	36.0332	3.12145	30.9675	2.57274
	36.0664	3.12566	30.9708	2.57621
	36.0699	3.12987	30.9952	2.57968
	36.0762	3.13408	31.0151	2.58315
	36.0906	3.1383	31.0512	2.58663
	36.0914	3.14251	31.08	2.5901
	36.1009	3.14672	31.1102	2.59357
	36.1271	3.15093	31.1182	2.59704
	36.14	3.15515	31.1366	2.60051
	36.1412	3.15936	31.153	2.60399
	36.142	3.16357	31.1769	2.60746
	36.1818	3.16778	31.1799	2.61093
	36.1935	3.172	31.1961	2.6144
	36.1989	3.17621	31.2252	2.61787
	36.2083	3.18042	31.2481	2.62135
	36.2319	3.18463	31.2617	2.62482
	36.2394	3.18885	31.2718	2.62829
	36.2656	3.19306	31.2948	2.63176
	36.2743	3.19727	31.302	2.63523
	36.3158	3.20148	31.3097	2.63871
	36.3164	3.2057	31.3287	2.64218
	36.3279	3.20991	31.336	2.64565
	36.3507	3.21412	31.3404	2.64912
	36.3747	3.21833	31.3511	2.65259
	36.3992	3.22255	31.3526	2.65607
	36.4026	3.22676	31.3611	2.65954
	36.4031	3.23097	31.3631	2.66301
	36.4176	3.23518	31.3657	2.66648
	36.4195	3.2394	31.3676	2.66995
	36.4226	3.24361	31.3677	2.67343
	36.4302	3.24782	31.3717	2.6769
	36.4422	3.25203	31.3917	2.68037
	36.4617	3.25624	31.4002	2.68384
	36.4714	3.26046	31.4008	2.68731
	36.4728	3.26467	31.4186	2.69079
	36.4902	3.26888	31.4221	2.69426
	36.497	3.27309	31.4247	2.69773
	36.5051	3.27731	31.4396	2.7012
	36.5219	3.28152	31.4518	2.70467
	36.526	3.28573	31.4839	2.70815
	36.5584	3.28994	31.4868	2.71162
	36.5591	3.29416	31.5087	2.71509
	36.6004	3.29837	31.5175	2.71856
	36.6053	3.30258	31.5274	2.72203
	36.6065	3.30679	31.5343	2.72551
	36.6125	3.31101	31.5382	2.72898
	36.6151	3.31522	31.5387	2.73245
	36.6251	3.31943	31.539	2.73592
	36.6564	3.32364	31.5455	2.73939
	36.6716	3.32786	31.5704	2.74287
	36.6896	3.33207	31.6434	2.74634
	36.7072	3.33628	31.6471	2.74981
	36.7082	3.34049	31.6475	2.75328
	36.711	3.34471	31.6535	2.75675
	36.7193	3.34892	31.6764	2.76022
	36.7208	3.35313	31.6835	2.7637
	36.7273	3.35734	31.6905	2.76717
	36.7467	3.36156	31.697	2.77064
	36.7681	3.36577	31.7119	2.77411
	36.789	3.36998	31.725	2.77758
	36.797	3.37419	31.7408	2.78106
	36.8179	3.37841	31.7519	2.78453
	36.8182	3.38262	31.7548	2.788
	36.8303	3.38683	31.7741	2.79147
	36.8559	3.39104	31.7824	2.79494
	36.8779	3.39526	31.7836	2.79842
	36.8824	3.39947	31.7919	2.80189
	36.905	3.40368	31.8072	2.80536
	36.9313	3.40789	31.8131	2.80883
	36.9454	3.41211	31.8315	2.8123
	36.9488	3.41632	31.8365	2.81578
	36.9562	3.42053	31.848	2.81925
	36.9574	3.42474	31.848	2.82272
	36.9847	3.42896	31.8578	2.82619
	36.9931	3.43317	31.8848	2.82966
	37.006	3.43738	31.8866	2.83314
	37.0106	3.44159	31.9008	2.83661
	37.0145	3.44581	31.9054	2.84008
	37.0345	3.45002	31.9126	2.84355
	37.0399	3.45423	31.9384	2.84702
	37.0411	3.45844	31.9408	2.8505
	37.0561	3.46266	31.9636	2.85397
	37.0572	3.46687	31.9724	2.85744
	37.0623	3.47108	31.9891	2.86091
	37.0888	3.47529	32.0025	2.86438
	37.0934	3.47951	32.0077	2.86786
	37.1115	3.48372	32.0092	2.87133
	37.1117	3.48793	32.04	2.8748
	37.1182	3.49214	32.0438	2.87827
	37.1204	3.49636	32.0605	2.88174
	37.1519	3.50057	32.0758	2.88522
	37.1596	3.50478	32.079	2.88869
	37.1729	3.50899	32.0918	2.89216
	37.1734	3.51321	32.0928	2.89563
	37.198	3.51742	32.1006	2.8991
	37.2035	3.52163	32.1034	2.90258
	37.2159	3.52584	32.1335	2.90605
	37.2486	3.53006	32.1396	2.90952
	37.249	3.53427	32.1399	2.91299
	37.2526	3.53848	32.1525	2.91646
	37.2671	3.54269	32.1609	2.91994
	37.2746	3.54691	32.1709	2.92341
	37.2759	3.55112	32.179	2.92688
	37.307	3.55533	32.1897	2.93035
	37.3193	3.55954	32.1936	2.93382
	37.3334	3.56376	32.198	2.9373
	37.3442	3.56797	32.21	2.94077
	37.3484	3.57218	32.2116	2.94424
	37.3642	3.57639	32.2123	2.94771
	37.3829	3.58061	32.2307	2.95118
	37.3999	3.58482	32.257	2.95466
	37.4094	3.58903	32.2618	2.95813
	37.4102	3.59324	32.2642	2.9616
	37.4209	3.59746	32.2683	2.96507
	37.4217	3.60167	32.2771	2.96854
	37.4447	3.60588	32.2944	2.97202
	37.4481	3.61009	32.3308	2.97549
	37.513	3.61431	32.3337	2.97896
	37.5537	3.61852	32.3392	2.98243
	37.5885	3.62273	32.356	2.9859
	37.5952	3.62694	32.36	2.98938
	37.5962	3.63116	32.3823	2.99285
	37.6125	3.63537	32.4253	2.99632
	37.6289	3.63958	32.427	2.99979
	37.6316	3.64379	32.4321	3.00326
	37.6353	3.64801	32.4411	3.00674
	37.6513	3.65222	32.4437	3.01021
	37.6607	3.65643	32.4681	3.01368
	37.7212	3.66064	32.4738	3.01715
	37.7214	3.66486	32.4808	3.02062
	37.7223	3.66907	32.4843	3.0241
	37.7224	3.67328	32.5046	3.02757
	37.7294	3.67749	32.5094	3.03104
	37.7518	3.68171	32.5674	3.03451
	37.7691	3.68592	32.5892	3.03798
	37.783	3.69013	32.6015	3.04146
	37.7932	3.69434	32.6225	3.04493
	37.8002	3.69856	32.6229	3.0484
	37.8014	3.70277	32.6303	3.05187
	37.8472	3.70698	32.6617	3.05534
	37.8617	3.71119	32.6649	3.05882
	37.8885	3.71541	32.6793	3.06229
	37.8912	3.71962	32.7046	3.06576
	37.8918	3.72383	32.7052	3.06923
	37.8929	3.72804	32.7117	3.0727
	37.8985	3.73225	32.7206	3.07618
	37.899	3.73647	32.7629	3.07965
	37.9212	3.74068	32.7721	3.08312
	37.9243	3.74489	32.7779	3.08659
	37.9296	3.7491	32.7852	3.09006
	37.9491	3.75332	32.8097	3.09354
	37.989	3.75753	32.8278	3.09701
	37.9981	3.76174	32.8357	3.10048
	38.0024	3.76595	32.8678	3.10395
	38.0026	3.77017	32.8794	3.10742
	38.0388	3.77438	32.8842	3.1109
	38.0523	3.77859	32.8895	3.11437
	38.0623	3.7828	32.9054	3.11784
	38.0717	3.78702	32.9226	3.12131
	38.0805	3.79123	32.9342	3.12478
	38.113	3.79544	32.9371	3.12825
	38.12	3.79965	32.9687	3.13173
	38.1281	3.80387	33.0064	3.1352
	38.1562	3.80808	33.0091	3.13867
	38.1608	3.81229	33.0111	3.14214
	38.1835	3.8165	33.0352	3.14561
	38.2068	3.82072	33.044	3.14909
	38.2154	3.82493	33.0548	3.15256
	38.231	3.82914	33.0592	3.15603
	38.2521	3.83335	33.06	3.1595
	38.253	3.83757	33.0716	3.16297
	38.2548	3.84178	33.0796	3.16645
	38.2627	3.84599	33.0809	3.16992
	38.2795	3.8502	33.0888	3.17339
	38.299	3.85442	33.0906	3.17686
	38.2996	3.85863	33.0927	3.18033
	38.3167	3.86284	33.1448	3.18381
	38.3229	3.86705	33.1804	3.18728
	38.3322	3.87127	33.1981	3.19075
	38.3763	3.87548	33.2009	3.19422
	38.4021	3.87969	33.2011	3.19769
	38.4129	3.8839	33.2048	3.20117
	38.4189	3.88812	33.2079	3.20464
	38.4312	3.89233	33.2236	3.20811
	38.4784	3.89654	33.2327	3.21158
	38.4845	3.90075	33.2564	3.21505
	38.4873	3.90497	33.2776	3.21853
	38.4908	3.90918	33.2917	3.222
	38.4959	3.91339	33.3096	3.22547
	38.5023	3.9176	33.3122	3.22894
	38.5068	3.92182	33.3148	3.23241
	38.5171	3.92603	33.321	3.23589
	38.5298	3.93024	33.3467	3.23936
	38.5328	3.93445	33.3474	3.24283
	38.5425	3.93867	33.3523	3.2463
	38.5497	3.94288	33.3933	3.24977
	38.5637	3.94709	33.3953	3.25325
	38.565	3.9513	33.4203	3.25672
	38.5801	3.95552	33.4228	3.26019
	38.5908	3.95973	33.4355	3.26366
	38.5937	3.96394	33.4791	3.26713
	38.5945	3.96815	33.4833	3.27061
	38.6192	3.97237	33.5017	3.27408
	38.6305	3.97658	33.5083	3.27755
	38.6385	3.98079	33.5103	3.28102
	38.6419	3.985	33.5246	3.28449
	38.6457	3.98922	33.5655	3.28797
	38.6524	3.99343	33.5657	3.29144
	38.6529	3.99764	33.5808	3.29491
	38.6569	4.00185	33.6023	3.29838
	38.663	4.00607	33.6154	3.30185
	38.6716	4.01028	33.6211	3.30533
	38.6779	4.01449	33.625	3.3088
	38.6965	4.0187	33.6414	3.31227
	38.7111	4.02292	33.6483	3.31574
	38.7469	4.02713	33.6535	3.31921
	38.775	4.03134	33.6641	3.32269
	38.7769	4.03555	33.6648	3.32616
	38.7835	4.03977	33.6855	3.32963
	38.7892	4.04398	33.7087	3.3331
	38.8076	4.04819	33.7101	3.33657
	38.8097	4.0524	33.7168	3.34005
	38.8287	4.05662	33.7196	3.34352
	38.8784	4.06083	33.7552	3.34699
	38.8833	4.06504	33.7593	3.35046
	38.897	4.06925	33.7713	3.35393
	38.9016	4.07347	33.7765	3.35741
	38.927	4.07768	33.7791	3.36088
	38.9503	4.08189	33.7916	3.36435
	38.972	4.0861	33.7962	3.36782
	38.9744	4.09032	33.8009	3.37129
	38.9783	4.09453	33.8109	3.37477
	38.9879	4.09874	33.8291	3.37824
	39.0064	4.10295	33.8437	3.38171
	39.0566	4.10717	33.8675	3.38518
	39.0659	4.11138	33.8703	3.38865
	39.0683	4.11559	33.8798	3.39213
	39.0755	4.1198	33.9062	3.3956
	39.0838	4.12402	33.9138	3.39907
	39.117	4.12823	33.9246	3.40254
	39.1229	4.13244	33.9309	3.40601
	39.1282	4.13665	33.9524	3.40949
	39.1398	4.14087	33.9583	3.41296
	39.1616	4.14508	33.9611	3.41643
	39.1679	4.14929	33.9738	3.4199
	39.1714	4.1535	33.9937	3.42337
	39.1714	4.15772	33.9949	3.42685
	39.2037	4.16193	34.01	3.43032
	39.2256	4.16614	34.0178	3.43379
	39.2274	4.17035	34.0369	3.43726
	39.236	4.17457	34.0418	3.44073
	39.2489	4.17878	34.0445	3.44421
	39.2573	4.18299	34.0477	3.44768
	39.2574	4.1872	34.0503	3.45115
	39.2628	4.19141	34.0601	3.45462
	39.2674	4.19563	34.0623	3.45809
	39.3608	4.19984	34.0784	3.46157
	39.3655	4.20405	34.0798	3.46504
	39.3683	4.20826	34.1177	3.46851
	39.3692	4.21248	34.1517	3.47198
	39.3838	4.21669	34.1668	3.47545
	39.3916	4.2209	34.1741	3.47893
	39.3941	4.22511	34.18	3.4824
	39.4004	4.22933	34.206	3.48587
	39.4023	4.23354	34.2114	3.48934
	39.404	4.23775	34.212	3.49281
	39.4417	4.24196	34.2161	3.49628
	39.4449	4.24618	34.2189	3.49976
	39.4646	4.25039	34.2204	3.50323
	39.4973	4.2546	34.281	3.5067
	39.5311	4.25881	34.3162	3.51017
	39.5584	4.26303	34.3193	3.51364
	39.559	4.26724	34.3365	3.51712
	39.5594	4.27145	34.3389	3.52059
	39.6154	4.27566	34.3473	3.52406
	39.6215	4.27988	34.3658	3.52753
	39.6282	4.28409	34.3896	3.531
	39.6473	4.2883	34.3923	3.53448
	39.6483	4.29251	34.4114	3.53795
	39.6559	4.29673	34.4119	3.54142
	39.6573	4.30094	34.4187	3.54489
	39.6576	4.30515	34.4268	3.54836
	39.6693	4.30936	34.4459	3.55184
	39.6705	4.31358	34.4486	3.55531
	39.6842	4.31779	34.4498	3.55878
	39.7026	4.322	34.4599	3.56225
	39.7114	4.32621	34.4656	3.56572
	39.7122	4.33043	34.4696	3.5692
	39.7336	4.33464	34.4722	3.57267
	39.7657	4.33885	34.4747	3.57614
	39.772	4.34306	34.4872	3.57961
	39.7897	4.34728	34.5133	3.58308
	39.8041	4.35149	34.5273	3.58656
	39.8146	4.3557	34.5588	3.59003
	39.8194	4.35991	34.5706	3.5935
	39.8215	4.36413	34.5848	3.59697
	39.8409	4.36834	34.5925	3.60044
	39.8519	4.37255	34.6009	3.60392
	39.8544	4.37676	34.6166	3.60739
	39.8568	4.38098	34.6236	3.61086
	39.8607	4.38519	34.6421	3.61433
	39.8713	4.3894	34.6425	3.6178
	39.8759	4.39361	34.6619	3.62128
	39.8916	4.39783	34.6885	3.62475
	39.8945	4.40204	34.6912	3.62822
	39.9185	4.40625	34.6926	3.63169
	39.9258	4.41046	34.7183	3.63516
	39.9468	4.41468	34.728	3.63864
	39.9665	4.41889	34.7401	3.64211
	39.9747	4.4231	34.7401	3.64558
	39.9753	4.42731	34.7532	3.64905
	39.9871	4.43153	34.7695	3.65252
	39.9889	4.43574	34.7706	3.656
	39.9919	4.43995	34.7867	3.65947
	40.0067	4.44416	34.8013	3.66294
	40.0387	4.44838	34.8256	3.66641
	40.0498	4.45259	34.8268	3.66988
	40.0649	4.4568	34.8295	3.67336
	40.0873	4.46101	34.8332	3.67683
	40.0914	4.46523	34.8526	3.6803
	40.1138	4.46944	34.8672	3.68377
	40.1189	4.47365	34.8772	3.68724
	40.122	4.47786	34.8782	3.69072
	40.1238	4.48208	34.8905	3.69419
	40.1254	4.48629	34.8979	3.69766
	40.1386	4.4905	34.914	3.70113
	40.1489	4.49471	34.9279	3.7046
	40.1563	4.49893	34.9639	3.70808
	40.1746	4.50314	34.9867	3.71155
	40.1832	4.50735	34.9897	3.71502
	40.1933	4.51156	35.012	3.71849
	40.1961	4.51578	35.0209	3.72196
	40.2021	4.51999	35.0453	3.72544
	40.2233	4.5242	35.0542	3.72891
	40.2288	4.52841	35.0781	3.73238
	40.2459	4.53263	35.1019	3.73585
	40.2517	4.53684	35.1239	3.73932
	40.2568	4.54105	35.1286	3.7428
	40.2632	4.54526	35.1694	3.74627
	40.2859	4.54948	35.1719	3.74974
	40.2906	4.55369	35.1748	3.75321
	40.2956	4.5579	35.1796	3.75668
	40.3046	4.56211	35.1908	3.76016
	40.3104	4.56633	35.1932	3.76363
	40.3324	4.57054	35.2126	3.7671
	40.356	4.57475	35.2127	3.77057
	40.3658	4.57896	35.2586	3.77404
	40.379	4.58318	35.2702	3.77752
	40.3915	4.58739	35.2857	3.78099
	40.4001	4.5916	35.3252	3.78446
	40.4176	4.59581	35.3455	3.78793
	40.4242	4.60003	35.3576	3.7914
	40.4317	4.60424	35.3603	3.79488
	40.4802	4.60845	35.3703	3.79835
	40.4897	4.61266	35.3914	3.80182
	40.5054	4.61688	35.4044	3.80529
	40.5078	4.62109	35.4163	3.80876
	40.5099	4.6253	35.4228	3.81224
	40.5142	4.62951	35.4287	3.81571
	40.5566	4.63373	35.4309	3.81918
	40.5599	4.63794	35.4393	3.82265
	40.5646	4.64215	35.4426	3.82612
	40.5916	4.64636	35.4468	3.8296
	40.599	4.65058	35.4482	3.83307
	40.6049	4.65479	35.4495	3.83654
	40.6072	4.659	35.4533	3.84001
	40.6402	4.66321	35.459	3.84348
	40.6605	4.66742	35.4736	3.84696
	40.6981	4.67164	35.5017	3.85043
	40.6995	4.67585	35.5098	3.8539
	40.7033	4.68006	35.517	3.85737
	40.7109	4.68427	35.5218	3.86084
	40.715	4.68849	35.5246	3.86431
	40.7324	4.6927	35.5294	3.86779
	40.7447	4.69691	35.5493	3.87126
	40.7872	4.70112	35.5776	3.87473
	40.7894	4.70534	35.5906	3.8782
	40.8167	4.70955	35.6118	3.88167
	40.8206	4.71376	35.6212	3.88515
	40.8242	4.71797	35.6278	3.88862
	40.8354	4.72219	35.655	3.89209
	40.8388	4.7264	35.6681	3.89556
	40.8445	4.73061	35.6789	3.89903
	40.8501	4.73482	35.6852	3.90251
	40.8526	4.73904	35.6871	3.90598
	40.8591	4.74325	35.7066	3.90945
	40.8682	4.74746	35.7106	3.91292
	40.8718	4.75167	35.7124	3.91639
	40.8839	4.75589	35.7236	3.91987
	40.8904	4.7601	35.7366	3.92334
	40.8992	4.76431	35.7427	3.92681
	40.9022	4.76852	35.7482	3.93028
	40.9092	4.77274	35.7605	3.93375
	40.9212	4.77695	35.7664	3.93723
	40.9236	4.78116	35.7698	3.9407
	40.9244	4.78537	35.7698	3.94417
	40.9254	4.78959	35.7756	3.94764
	40.9272	4.7938	35.776	3.95111
	40.938	4.79801	35.7988	3.95459
	40.9381	4.80222	35.8	3.95806
	40.9426	4.80644	35.8086	3.96153
	40.9567	4.81065	35.8542	3.965
	40.957	4.81486	35.8675	3.96847
	40.9877	4.81907	35.8702	3.97195
	40.9896	4.82329	35.8809	3.97542
	40.9896	4.8275	35.8886	3.97889
	40.9978	4.83171	35.8922	3.98236
	41.0047	4.83592	35.9072	3.98583
	41.0374	4.84014	35.9146	3.98931
	41.0453	4.84435	35.9269	3.99278
	41.0458	4.84856	35.9318	3.99625
	41.059	4.85277	35.9399	3.99972
	41.0606	4.85699	35.9507	4.00319
	41.0771	4.8612	35.9602	4.00667
	41.0887	4.86541	35.9615	4.01014
	41.0945	4.86962	35.9711	4.01361
	41.0972	4.87384	35.9943	4.01708
	41.1012	4.87805	36.0483	4.02055
	41.1028	4.88226	36.0689	4.02403
	41.106	4.88647	36.0729	4.0275
	41.1151	4.89069	36.0772	4.03097
	41.1172	4.8949	36.0792	4.03444
	41.1451	4.89911	36.09	4.03791
	41.1671	4.90332	36.0969	4.04139
	41.1716	4.90754	36.1042	4.04486
	41.1859	4.91175	36.1543	4.04833
	41.1899	4.91596	36.1665	4.0518
	41.1915	4.92017	36.1935	4.05527
	41.2094	4.92439	36.2039	4.05875
	41.2211	4.9286	36.2555	4.06222
	41.23	4.93281	36.2661	4.06569
	41.2369	4.93702	36.273	4.06916
	41.2435	4.94124	36.2908	4.07263
	41.2491	4.94545	36.2944	4.07611
	41.2587	4.94966	36.2969	4.07958
	41.2686	4.95387	36.3368	4.08305
	41.3015	4.95809	36.348	4.08652
	41.307	4.9623	36.3648	4.08999
	41.3129	4.96651	36.3655	4.09347
	41.3455	4.97072	36.376	4.09694
	41.3487	4.97494	36.3879	4.10041
	41.3549	4.97915	36.4045	4.10388
	41.389	4.98336	36.4692	4.10735
	41.3893	4.98757	36.4871	4.11083
	41.3894	4.99179	36.4967	4.1143
	41.3894	4.996	36.5085	4.11777
	41.3902	5.00021	36.5242	4.12124
	41.3984	5.00442	36.549	4.12471
	41.4005	5.00864	36.5592	4.12819
	41.4265	5.01285	36.5687	4.13166
	41.4533	5.01706	36.5795	4.13513
	41.4551	5.02127	36.5952	4.1386
	41.4603	5.02549	36.6444	4.14207
	41.4638	5.0297	36.6525	4.14555
	41.4886	5.03391	36.6537	4.14902
	41.5085	5.03812	36.6545	4.15249
	41.5108	5.04234	36.6581	4.15596
	41.5155	5.04655	36.661	4.15943
	41.5201	5.05076	36.6896	4.16291
	41.5235	5.05497	36.7039	4.16638
	41.5335	5.05919	36.7128	4.16985
	41.5501	5.0634	36.7243	4.17332
	41.5516	5.06761	36.7319	4.17679
	41.5723	5.07182	36.7403	4.18027
	41.5868	5.07604	36.741	4.18374
	41.5949	5.08025	36.7451	4.18721
	41.6124	5.08446	36.7597	4.19068
	41.6161	5.08867	36.7598	4.19415
	41.6222	5.09289	36.7741	4.19763
	41.6273	5.0971	36.7934	4.2011
	41.6305	5.10131	36.8015	4.20457
	41.6416	5.10552	36.8047	4.20804
	41.682	5.10974	36.817	4.21151
	41.682	5.11395	36.8217	4.21499
	41.6887	5.11816	36.8271	4.21846
	41.697	5.12237	36.8309	4.22193
	41.7	5.12658	36.8546	4.2254
	41.701	5.1308	36.8549	4.22887
	41.7063	5.13501	36.8591	4.23234
	41.7162	5.13922	36.8773	4.23582
	41.7209	5.14343	36.8811	4.23929
	41.7506	5.14765	36.924	4.24276
	41.7511	5.15186	36.9345	4.24623
	41.7644	5.15607	36.9581	4.2497
	41.7753	5.16028	36.9583	4.25318
	41.7901	5.1645	36.9651	4.25665
	41.7978	5.16871	36.9718	4.26012
	41.7989	5.17292	36.9737	4.26359
	41.8041	5.17713	36.981	4.26706
	41.8068	5.18135	36.9849	4.27054
	41.8348	5.18556	37.0106	4.27401
	41.8355	5.18977	37.0211	4.27748
	41.8563	5.19398	37.0434	4.28095
	41.8737	5.1982	37.0687	4.28442
	41.8823	5.20241	37.079	4.2879
	41.8846	5.20662	37.0792	4.29137
	41.8856	5.21083	37.084	4.29484
	41.8923	5.21505	37.102	4.29831
	41.9172	5.21926	37.112	4.30178
	41.918	5.22347	37.1155	4.30526
	41.9287	5.22768	37.1181	4.30873
	41.9351	5.2319	37.1215	4.3122
	41.9476	5.23611	37.1288	4.31567
	41.9519	5.24032	37.13	4.31914
	41.9703	5.24453	37.1395	4.32262
	41.9729	5.24875	37.1539	4.32609
	41.9738	5.25296	37.1818	4.32956
	42.0125	5.25717	37.1853	4.33303
	42.03	5.26138	37.215	4.3365
	42.0361	5.2656	37.2159	4.33998
	42.0425	5.26981	37.219	4.34345
	42.0789	5.27402	37.227	4.34692
	42.107	5.27823	37.2299	4.35039
	42.1444	5.28245	37.2403	4.35386
	42.1469	5.28666	37.262	4.35734
	42.1503	5.29087	37.2831	4.36081
	42.1645	5.29508	37.2838	4.36428
	42.1711	5.2993	37.2972	4.36775
	42.1714	5.30351	37.3186	4.37122
	42.2095	5.30772	37.3262	4.3747
	42.211	5.31193	37.3332	4.37817
	42.2178	5.31615	37.3454	4.38164
	42.2437	5.32036	37.3564	4.38511
	42.2498	5.32457	37.3611	4.38858
	42.2517	5.32878	37.364	4.39206
	42.2562	5.333	37.3782	4.39553
	42.2571	5.33721	37.3876	4.399
	42.27	5.34142	37.4253	4.40247
	42.2714	5.34563	37.4312	4.40594
	42.3006	5.34985	37.4313	4.40942
	42.3133	5.35406	37.4331	4.41289
	42.3157	5.35827	37.4335	4.41636
	42.3326	5.36248	37.4474	4.41983
	42.3513	5.3667	37.4688	4.4233
	42.3515	5.37091	37.4759	4.42678
	42.367	5.37512	37.4774	4.43025
	42.3868	5.37933	37.4806	4.43372
	42.3909	5.38355	37.4841	4.43719
	42.3918	5.38776	37.4932	4.44066
	42.4305	5.39197	37.4965	4.44414
	42.44	5.39618	37.5124	4.44761
	42.4799	5.4004	37.5279	4.45108
	42.4871	5.40461	37.5282	4.45455
	42.5047	5.40882	37.5448	4.45802
	42.5088	5.41303	37.5492	4.4615
	42.5107	5.41725	37.5536	4.46497
	42.5232	5.42146	37.5541	4.46844
	42.5395	5.42567	37.5648	4.47191
	42.5543	5.42988	37.5666	4.47538
	42.5553	5.4341	37.567	4.47886
	42.5633	5.43831	37.5724	4.48233
	42.5657	5.44252	37.5803	4.4858
	42.5769	5.44673	37.5932	4.48927
	42.6067	5.45095	37.5943	4.49274
	42.6312	5.45516	37.5955	4.49622
	42.6475	5.45937	37.6258	4.49969
	42.6511	5.46358	37.6406	4.50316
	42.6594	5.4678	37.6536	4.50663
	42.6619	5.47201	37.6546	4.5101
	42.6623	5.47622	37.6632	4.51358
	42.6678	5.48043	37.6781	4.51705
	42.6685	5.48465	37.6903	4.52052
	42.6787	5.48886	37.691	4.52399
	42.6805	5.49307	37.7015	4.52746
	42.6901	5.49728	37.7198	4.53094
	42.6978	5.5015	37.7202	4.53441
	42.7173	5.50571	37.7503	4.53788
	42.7211	5.50992	37.7545	4.54135
	42.736	5.51413	37.7601	4.54482
	42.7432	5.51835	37.7672	4.5483
	42.7824	5.52256	37.77	4.55177
	42.8202	5.52677	37.7744	4.55524
	42.829	5.53098	37.7815	4.55871
	42.8333	5.5352	37.7878	4.56218
	42.8417	5.53941	37.8067	4.56566
	42.8604	5.54362	37.8146	4.56913
	42.8657	5.54783	37.821	4.5726
	42.8822	5.55205	37.8422	4.57607
	42.8841	5.55626	37.858	4.57954
	42.886	5.56047	37.8644	4.58302
	42.8962	5.56468	37.872	4.58649
	42.9483	5.5689	37.8784	4.58996
	42.9663	5.57311	37.8836	4.59343
	42.9673	5.57732	37.8873	4.5969
	42.9685	5.58153	37.8926	4.60037
	42.9784	5.58574	37.9015	4.60385
	43.0183	5.58996	37.9288	4.60732
	43.0185	5.59417	37.9419	4.61079
	43.0427	5.59838	37.9439	4.61426
	43.0553	5.60259	37.9523	4.61773
	43.0722	5.60681	37.9728	4.62121
	43.0726	5.61102	37.9946	4.62468
	43.0914	5.61523	37.9957	4.62815
	43.0949	5.61944	37.9962	4.63162
	43.1005	5.62366	37.998	4.63509
	43.1072	5.62787	38.007	4.63857
	43.1281	5.63208	38.0248	4.64204
	43.1569	5.63629	38.0286	4.64551
	43.1645	5.64051	38.0319	4.64898
	43.1748	5.64472	38.0496	4.65245
	43.189	5.64893	38.0845	4.65593
	43.201	5.65314	38.0862	4.6594
	43.2082	5.65736	38.1185	4.66287
	43.2135	5.66157	38.1211	4.66634
	43.2238	5.66578	38.1393	4.66981
	43.2352	5.66999	38.1432	4.67329
	43.242	5.67421	38.1605	4.67676
	43.2443	5.67842	38.1652	4.68023
	43.2459	5.68263	38.1744	4.6837
	43.2467	5.68684	38.2233	4.68717
	43.2769	5.69106	38.2496	4.69065
	43.2833	5.69527	38.262	4.69412
	43.2874	5.69948	38.2748	4.69759
	43.3163	5.70369	38.2808	4.70106
	43.3283	5.70791	38.2829	4.70453
	43.3303	5.71212	38.2898	4.70801
	43.3349	5.71633	38.3066	4.71148
	43.3361	5.72054	38.3187	4.71495
	43.3544	5.72476	38.3204	4.71842
	43.3649	5.72897	38.3313	4.72189
	43.3673	5.73318	38.3378	4.72537
	43.3906	5.73739	38.3396	4.72884
	43.4045	5.74161	38.3412	4.73231
	43.4115	5.74582	38.3451	4.73578
	43.4179	5.75003	38.352	4.73925
	43.4284	5.75424	38.3631	4.74273
	43.4342	5.75846	38.3726	4.7462
	43.4352	5.76267	38.3853	4.74967
	43.4512	5.76688	38.3894	4.75314
	43.497	5.77109	38.3988	4.75661
	43.5181	5.77531	38.4037	4.76009
	43.532	5.77952	38.4084	4.76356
	43.5567	5.78373	38.4174	4.76703
	43.5585	5.78794	38.4309	4.7705
	43.5745	5.79216	38.4322	4.77397
	43.6212	5.79637	38.4496	4.77745
	43.6262	5.80058	38.4536	4.78092
	43.6282	5.80479	38.4587	4.78439
	43.6286	5.80901	38.4834	4.78786
	43.6537	5.81322	38.4854	4.79133
	43.665	5.81743	38.4929	4.79481
	43.6662	5.82164	38.5072	4.79828
	43.676	5.82586	38.5097	4.80175
	43.6801	5.83007	38.5416	4.80522
	43.6938	5.83428	38.5488	4.80869
	43.714	5.83849	38.5534	4.81217
	43.7248	5.84271	38.569	4.81564
	43.7253	5.84692	38.5909	4.81911
	43.7292	5.85113	38.6228	4.82258
	43.7371	5.85534	38.6327	4.82605
	43.743	5.85956	38.6354	4.82953
	43.75	5.86377	38.6367	4.833
	43.7847	5.86798	38.6375	4.83647
	43.7908	5.87219	38.6388	4.83994
	43.7973	5.87641	38.6395	4.84341
	43.8304	5.88062	38.6453	4.84689
	43.858	5.88483	38.6481	4.85036
	43.8719	5.88904	38.694	4.85383
	43.8784	5.89326	38.7207	4.8573
	43.8931	5.89747	38.7603	4.86077
	43.9137	5.90168	38.7624	4.86425
	43.9213	5.90589	38.767	4.86772
	43.9279	5.91011	38.7767	4.87119
	43.9449	5.91432	38.7788	4.87466
	43.9813	5.91853	38.7908	4.87813
	43.9842	5.92274	38.7951	4.88161
	43.9914	5.92696	38.8098	4.88508
	43.9967	5.93117	38.8313	4.88855
	43.9982	5.93538	38.8386	4.89202
	44.0069	5.93959	38.8392	4.89549
	44.0185	5.94381	38.8527	4.89897
	44.0285	5.94802	38.8594	4.90244
	44.0286	5.95223	38.8737	4.90591
	44.0411	5.95644	38.8801	4.90938
	44.0436	5.96066	38.8969	4.91285
	44.0546	5.96487	38.9	4.91633
	44.092	5.96908	38.9335	4.9198
	44.1043	5.97329	38.9465	4.92327
	44.1245	5.97751	38.9516	4.92674
	44.1299	5.98172	38.9616	4.93021
	44.1406	5.98593	38.9657	4.93369
	44.1487	5.99014	38.966	4.93716
	44.1505	5.99436	38.967	4.94063
	44.1611	5.99857	38.9986	4.9441
	44.1738	6.00278	39.0254	4.94757
	44.1742	6.00699	39.0439	4.95105
	44.1808	6.01121	39.065	4.95452
	44.1895	6.01542	39.0791	4.95799
	44.2067	6.01963	39.096	4.96146
	44.2234	6.02384	39.1119	4.96493
	44.227	6.02806	39.1165	4.9684
	44.2272	6.03227	39.1349	4.97188
	44.2386	6.03648	39.1398	4.97535
	44.245	6.04069	39.1428	4.97882
	44.2561	6.04491	39.1515	4.98229
	44.2641	6.04912	39.1531	4.98576
	44.2706	6.05333	39.1535	4.98924
	44.2724	6.05754	39.1546	4.99271
	44.323	6.06175	39.1567	4.99618
	44.3233	6.06597	39.1576	4.99965
	44.358	6.07018	39.1617	5.00312
	44.3627	6.07439	39.1795	5.0066
	44.3649	6.0786	39.1862	5.01007
	44.3891	6.08282	39.1954	5.01354
	44.4408	6.08703	39.2133	5.01701
	44.4561	6.09124	39.2169	5.02048
	44.4618	6.09545	39.2219	5.02396
	44.487	6.09967	39.2341	5.02743
	44.5024	6.10388	39.2392	5.0309
	44.5038	6.10809	39.2589	5.03437
	44.505	6.1123	39.2694	5.03784
	44.5089	6.11652	39.2917	5.04132
	44.5123	6.12073	39.293	5.04479
	44.5147	6.12494	39.3378	5.04826
	44.5263	6.12915	39.3453	5.05173
	44.5756	6.13337	39.3554	5.0552
	44.5961	6.13758	39.3686	5.05868
	44.6042	6.14179	39.3698	5.06215
	44.605	6.146	39.3711	5.06562
	44.635	6.15022	39.4138	5.06909
	44.6514	6.15443	39.415	5.07256
	44.6669	6.15864	39.4298	5.07604
	44.6814	6.16285	39.4497	5.07951
	44.7099	6.16707	39.4503	5.08298
	44.7261	6.17128	39.4536	5.08645
	44.7264	6.17549	39.459	5.08992
	44.7405	6.1797	39.4638	5.0934
	44.7525	6.18392	39.476	5.09687
	44.7662	6.18813	39.4899	5.10034
	44.7672	6.19234	39.5185	5.10381
	44.7778	6.19655	39.5207	5.10728
	44.8014	6.20077	39.5224	5.11076
	44.823	6.20498	39.5362	5.11423
	44.8292	6.20919	39.546	5.1177
	44.8353	6.2134	39.5634	5.12117
	44.8596	6.21762	39.5696	5.12464
	44.8643	6.22183	39.5996	5.12812
	44.8705	6.22604	39.6017	5.13159
	44.878	6.23025	39.6039	5.13506
	44.8879	6.23447	39.6273	5.13853
	44.9056	6.23868	39.6315	5.142
	44.9179	6.24289	39.6346	5.14548
	44.9306	6.2471	39.657	5.14895
	44.9395	6.25132	39.6841	5.15242
	44.952	6.25553	39.6859	5.15589
	44.9544	6.25974	39.6964	5.15936
	44.9552	6.26395	39.7328	5.16284
	44.9561	6.26817	39.7363	5.16631
	44.9597	6.27238	39.7368	5.16978
	44.9789	6.27659	39.7424	5.17325
	44.9854	6.2808	39.7672	5.17672
	44.9888	6.28502	39.8049	5.1802
	44.9932	6.28923	39.8344	5.18367
	44.9939	6.29344	39.8502	5.18714
	44.9968	6.29765	39.8519	5.19061
	45.0023	6.30187	39.8554	5.19408
	45.0059	6.30608	39.8558	5.19756
	45.0124	6.31029	39.8584	5.20103
	45.0202	6.3145	39.8597	5.2045
	45.0328	6.31872	39.8597	5.20797
	45.0425	6.32293	39.8667	5.21144
	45.0694	6.32714	39.875	5.21492
	45.07	6.33135	39.8778	5.21839
	45.0784	6.33557	39.8804	5.22186
	45.0812	6.33978	39.8856	5.22533
	45.0822	6.34399	39.8864	5.2288
	45.0856	6.3482	39.9085	5.23228
	45.0882	6.35242	39.9171	5.23575
	45.089	6.35663	39.9182	5.23922
	45.1066	6.36084	39.9432	5.24269
	45.108	6.36505	39.9456	5.24616
	45.1127	6.36927	39.949	5.24964
	45.1243	6.37348	39.9507	5.25311
	45.1273	6.37769	39.9514	5.25658
	45.142	6.3819	39.9541	5.26005
	45.1569	6.38612	39.9549	5.26352
	45.1594	6.39033	39.9624	5.267
	45.1765	6.39454	39.9629	5.27047
	45.1766	6.39875	39.9731	5.27394
	45.1854	6.40297	39.9771	5.27741
	45.1948	6.40718	39.9956	5.28088
	45.1981	6.41139	39.9997	5.28436
	45.2129	6.4156	40.0079	5.28783
	45.2361	6.41982	40.0142	5.2913
	45.2364	6.42403	40.0177	5.29477
	45.252	6.42824	40.0194	5.29824
	45.2559	6.43245	40.0344	5.30172
	45.2694	6.43667	40.035	5.30519
	45.28	6.44088	40.0487	5.30866
	45.2871	6.44509	40.0581	5.31213
	45.3108	6.4493	40.065	5.3156
	45.311	6.45352	40.0946	5.31908
	45.3428	6.45773	40.0969	5.32255
	45.3494	6.46194	40.0972	5.32602
	45.3631	6.46615	40.1106	5.32949
	45.3668	6.47037	40.1149	5.33296
	45.412	6.47458	40.119	5.33643
	45.4217	6.47879	40.1296	5.33991
	45.4425	6.483	40.1316	5.34338
	45.4457	6.48722	40.1874	5.34685
	45.4622	6.49143	40.1995	5.35032
	45.4685	6.49564	40.2105	5.35379
	45.4915	6.49985	40.217	5.35727
	45.5053	6.50407	40.2171	5.36074
	45.5085	6.50828	40.2359	5.36421
	45.5107	6.51249	40.2518	5.36768
	45.511	6.5167	40.2572	5.37115
	45.5345	6.52091	40.2599	5.37463
	45.5381	6.52513	40.261	5.3781
	45.5432	6.52934	40.2815	5.38157
	45.5751	6.53355	40.2826	5.38504
	45.5873	6.53776	40.3129	5.38851
	45.6089	6.54198	40.3156	5.39199
	45.6128	6.54619	40.3169	5.39546
	45.6137	6.5504	40.3206	5.39893
	45.6162	6.55461	40.3597	5.4024
	45.6187	6.55883	40.4133	5.40587
	45.6268	6.56304	40.4245	5.40935
	45.6402	6.56725	40.4358	5.41282
	45.649	6.57146	40.4393	5.41629
	45.6557	6.57568	40.4462	5.41976
	45.6584	6.57989	40.4468	5.42323
	45.674	6.5841	40.4552	5.42671
	45.6985	6.58831	40.4583	5.43018
	45.7067	6.59253	40.4761	5.43365
	45.7157	6.59674	40.4997	5.43712
	45.7217	6.60095	40.5057	5.44059
	45.7273	6.60516	40.5148	5.44407
	45.7285	6.60938	40.5217	5.44754
	45.7374	6.61359	40.531	5.45101
	45.751	6.6178	40.5351	5.45448
	45.7583	6.62201	40.5356	5.45795
	45.7724	6.62623	40.5529	5.46143
	45.7733	6.63044	40.5588	5.4649
	45.777	6.63465	40.578	5.46837
	45.7785	6.63886	40.5885	5.47184
	45.7879	6.64308	40.5914	5.47531
	45.8001	6.64729	40.5945	5.47879
	45.8062	6.6515	40.5978	5.48226
	45.8196	6.65571	40.6086	5.48573
	45.8353	6.65993	40.6166	5.4892
	45.8526	6.66414	40.6186	5.49267
	45.8572	6.66835	40.6216	5.49615
	45.8674	6.67256	40.6261	5.49962
	45.8717	6.67678	40.6283	5.50309
	45.9007	6.68099	40.6342	5.50656
	45.9009	6.6852	40.6425	5.51003
	45.9312	6.68941	40.65	5.51351
	45.938	6.69363	40.6514	5.51698
	45.9435	6.69784	40.6662	5.52045
	45.9437	6.70205	40.6947	5.52392
	45.9495	6.70626	40.7217	5.52739
	45.9692	6.71048	40.7224	5.53087
	45.9817	6.71469	40.7406	5.53434
	45.9844	6.7189	40.7481	5.53781
	46.0558	6.72311	40.7509	5.54128
	46.0787	6.72733	40.7609	5.54475
	46.0922	6.73154	40.7609	5.54823
	46.1165	6.73575	40.7718	5.5517
	46.1248	6.73996	40.7911	5.55517
	46.1274	6.74418	40.7941	5.55864
	46.1282	6.74839	40.7952	5.56211
	46.1438	6.7526	40.8452	5.56559
	46.1653	6.75681	40.8495	5.56906
	46.1787	6.76103	40.8502	5.57253
	46.1795	6.76524	40.8547	5.576
	46.1948	6.76945	40.8561	5.57947
	46.213	6.77366	40.8752	5.58295
	46.2342	6.77788	40.8773	5.58642
	46.2423	6.78209	40.8814	5.58989
	46.2429	6.7863	40.8921	5.59336
	46.2471	6.79051	40.9035	5.59683
	46.256	6.79473	40.9053	5.60031
	46.2575	6.79894	40.9127	5.60378
	46.2605	6.80315	40.9139	5.60725
	46.2658	6.80736	40.9152	5.61072
	46.2749	6.81158	40.925	5.61419
	46.2841	6.81579	40.9261	5.61767
	46.2903	6.82	40.9301	5.62114
	46.2932	6.82421	40.9309	5.62461
	46.3089	6.82843	40.9575	5.62808
	46.3101	6.83264	40.967	5.63155
	46.311	6.83685	40.9937	5.63503
	46.3233	6.84106	40.9989	5.6385
	46.3282	6.84528	41.0036	5.64197
	46.3287	6.84949	41.0097	5.64544
	46.3302	6.8537	41.0099	5.64891
	46.3315	6.85791	41.0121	5.65239
	46.3342	6.86213	41.0184	5.65586
	46.344	6.86634	41.0194	5.65933
	46.3575	6.87055	41.0195	5.6628
	46.3835	6.87476	41.035	5.66627
	46.4059	6.87898	41.0386	5.66975
	46.406	6.88319	41.049	5.67322
	46.4184	6.8874	41.0519	5.67669
	46.4474	6.89161	41.0752	5.68016
	46.4506	6.89583	41.1039	5.68363
	46.4519	6.90004	41.1175	5.68711
	46.452	6.90425	41.1352	5.69058
	46.4521	6.90846	41.1454	5.69405
	46.4534	6.91268	41.1554	5.69752
	46.4548	6.91689	41.1561	5.70099
	46.4649	6.9211	41.1673	5.70446
	46.4887	6.92531	41.1913	5.70794
	46.497	6.92953	41.1961	5.71141
	46.4975	6.93374	41.2085	5.71488
	46.4981	6.93795	41.2119	5.71835
	46.5003	6.94216	41.2465	5.72182
	46.5009	6.94638	41.2474	5.7253
	46.5134	6.95059	41.2499	5.72877
	46.5385	6.9548	41.2617	5.73224
	46.6013	6.95901	41.2784	5.73571
	46.6095	6.96323	41.2917	5.73918
	46.6192	6.96744	41.2938	5.74266
	46.6405	6.97165	41.295	5.74613
	46.661	6.97586	41.2976	5.7496
	46.6728	6.98007	41.3028	5.75307
	46.6752	6.98429	41.3044	5.75654
	46.6875	6.9885	41.3139	5.76002
	46.6977	6.99271	41.3304	5.76349
	46.7024	6.99692	41.3391	5.76696
	46.7157	7.00114	41.3514	5.77043
	46.7164	7.00535	41.3883	5.7739
	46.7201	7.00956	41.3946	5.77738
	46.7279	7.01377	41.3998	5.78085
	46.7308	7.01799	41.418	5.78432
	46.7375	7.0222	41.4197	5.78779
	46.7505	7.02641	41.427	5.79126
	46.7557	7.03062	41.4297	5.79474
	46.7557	7.03484	41.4349	5.79821
	46.7809	7.03905	41.4428	5.80168
	46.7841	7.04326	41.4555	5.80515
	46.7982	7.04747	41.4616	5.80862
	46.8035	7.05169	41.4635	5.8121
	46.807	7.0559	41.4739	5.81557
	46.82	7.06011	41.4747	5.81904
	46.8308	7.06432	41.4773	5.82251
	46.8443	7.06854	41.4783	5.82598
	46.8512	7.07275	41.4949	5.82946
	46.8665	7.07696	41.4981	5.83293
	46.8736	7.08117	41.5032	5.8364
	46.8879	7.08539	41.5052	5.83987
	46.8952	7.0896	41.5113	5.84334
	46.9058	7.09381	41.5223	5.84682
	46.907	7.09802	41.5279	5.85029
	46.9107	7.10224	41.5327	5.85376
	46.9296	7.10645	41.5418	5.85723
	46.9433	7.11066	41.5652	5.8607
	46.944	7.11487	41.577	5.86418
	46.9454	7.11909	41.584	5.86765
	46.9629	7.1233	41.6033	5.87112
	46.9739	7.12751	41.6044	5.87459
	46.9799	7.13172	41.6172	5.87806
	46.9939	7.13594	41.6266	5.88154
	47.0021	7.14015	41.6267	5.88501
	47.0105	7.14436	41.6378	5.88848
	47.0154	7.14857	41.6482	5.89195
	47.031	7.15279	41.6517	5.89542
	47.0375	7.157	41.6601	5.8989
	47.0634	7.16121	41.6614	5.90237
	47.0752	7.16542	41.6753	5.90584
	47.0921	7.16964	41.6782	5.90931
	47.1004	7.17385	41.6803	5.91278
	47.1049	7.17806	41.7022	5.91626
	47.1059	7.18227	41.7161	5.91973
	47.1109	7.18649	41.73	5.9232
	47.1231	7.1907	41.7306	5.92667
	47.1248	7.19491	41.731	5.93014
	47.1448	7.19912	41.7872	5.93362
	47.1812	7.20334	41.8104	5.93709
	47.1846	7.20755	41.8176	5.94056
	47.2006	7.21176	41.8208	5.94403
	47.2049	7.21597	41.8212	5.9475
	47.2323	7.22019	41.8252	5.95098
	47.2434	7.2244	41.8316	5.95445
	47.2579	7.22861	41.8321	5.95792
	47.2582	7.23282	41.8386	5.96139
	47.2729	7.23704	41.8471	5.96486
	47.3038	7.24125	41.8505	5.96834
	47.3076	7.24546	41.8563	5.97181
	47.3231	7.24967	41.8592	5.97528
	47.3294	7.25389	41.8756	5.97875
	47.3315	7.2581	41.8946	5.98222
	47.3353	7.26231	41.909	5.9857
	47.349	7.26652	41.9127	5.98917
	47.3498	7.27074	41.9137	5.99264
	47.3688	7.27495	41.9337	5.99611
	47.3833	7.27916	41.941	5.99958
	47.3894	7.28337	41.9536	6.00306
	47.3905	7.28759	41.9572	6.00653
	47.4008	7.2918	41.9594	6.01
	47.4057	7.29601	41.9644	6.01347
	47.42	7.30022	41.9765	6.01694
	47.4203	7.30444	41.9815	6.02042
	47.4487	7.30865	42.0097	6.02389
	47.4731	7.31286	42.0126	6.02736
	47.4746	7.31707	42.0152	6.03083
	47.4774	7.32129	42.0176	6.0343
	47.4827	7.3255	42.0263	6.03778
	47.5008	7.32971	42.0309	6.04125
	47.5122	7.33392	42.0556	6.04472
	47.5195	7.33814	42.0877	6.04819
	47.5366	7.34235	42.11	6.05166
	47.5462	7.34656	42.1172	6.05514
	47.5472	7.35077	42.1193	6.05861
	47.5486	7.35499	42.16	6.06208
	47.555	7.3592	42.1834	6.06555
	47.5751	7.36341	42.1955	6.06902
	47.6029	7.36762	42.2149	6.07249
	47.6043	7.37184	42.2202	6.07597
	47.6092	7.37605	42.2214	6.07944
	47.6171	7.38026	42.2307	6.08291
	47.6177	7.38447	42.2393	6.08638
	47.6235	7.38869	42.2423	6.08985
	47.6611	7.3929	42.2556	6.09333
	47.6666	7.39711	42.2597	6.0968
	47.6739	7.40132	42.2657	6.10027
	47.6781	7.40554	42.2661	6.10374
	47.69	7.40975	42.2727	6.10721
	47.6979	7.41396	42.273	6.11069
	47.7053	7.41817	42.3008	6.11416
	47.7081	7.42239	42.3047	6.11763
	47.7149	7.4266	42.3086	6.1211
	47.7172	7.43081	42.3127	6.12457
	47.7267	7.43502	42.3345	6.12805
	47.731	7.43924	42.3404	6.13152
	47.7348	7.44345	42.3473	6.13499
	47.7411	7.44766	42.3523	6.13846
	47.7609	7.45187	42.3609	6.14193
	47.7798	7.45608	42.3748	6.14541
	47.7799	7.4603	42.3792	6.14888
	47.7814	7.46451	42.3928	6.15235
	47.7828	7.46872	42.3945	6.15582
	47.7879	7.47293	42.4262	6.15929
	47.7921	7.47715	42.4343	6.16277
	47.7992	7.48136	42.4648	6.16624
	47.7999	7.48557	42.4682	6.16971
	47.8116	7.48978	42.4706	6.17318
	47.8306	7.494	42.4819	6.17665
	47.84	7.49821	42.4855	6.18013
	47.8657	7.50242	42.4873	6.1836
	47.8838	7.50663	42.5104	6.18707
	47.8881	7.51085	42.5277	6.19054
	47.8955	7.51506	42.544	6.19401
	47.8976	7.51927	42.5625	6.19749
	47.8976	7.52348	42.5722	6.20096
	47.9048	7.5277	42.58	6.20443
	47.9144	7.53191	42.5812	6.2079
	47.915	7.53612	42.5833	6.21137
	47.9261	7.54033	42.5975	6.21485
	47.9427	7.54455	42.5975	6.21832
	47.9445	7.54876	42.603	6.22179
	47.9449	7.55297	42.6118	6.22526
	47.9465	7.55718	42.6151	6.22873
	47.9504	7.5614	42.6245	6.23221
	47.951	7.56561	42.6316	6.23568
	47.9788	7.56982	42.6403	6.23915
	47.9794	7.57403	42.6508	6.24262
	48.0002	7.57825	42.6563	6.24609
	48.0066	7.58246	42.6569	6.24957
	48.0197	7.58667	42.6628	6.25304
	48.0219	7.59088	42.6816	6.25651
	48.0532	7.5951	42.6928	6.25998
	48.0554	7.59931	42.698	6.26345
	48.0585	7.60352	42.708	6.26693
	48.0859	7.60773	42.7169	6.2704
	48.0948	7.61195	42.7203	6.27387
	48.1044	7.61616	42.731	6.27734
	48.1149	7.62037	42.7322	6.28081
	48.1382	7.62458	42.738	6.28429
	48.1385	7.6288	42.739	6.28776
	48.139	7.63301	42.7579	6.29123
	48.1413	7.63722	42.7764	6.2947
	48.1473	7.64143	42.794	6.29817
	48.1768	7.64565	42.7944	6.30165
	48.1861	7.64986	42.7949	6.30512
	48.1983	7.65407	42.799	6.30859
	48.2063	7.65828	42.8149	6.31206
	48.2081	7.6625	42.8224	6.31553
	48.2118	7.66671	42.8409	6.31901
	48.2197	7.67092	42.8548	6.32248
	48.2206	7.67513	42.8583	6.32595
	48.2272	7.67935	42.8612	6.32942
	48.2331	7.68356	42.8711	6.33289
	48.244	7.68777	42.8781	6.33637
	48.2506	7.69198	42.8931	6.33984
	48.2524	7.6962	42.8998	6.34331
	48.2713	7.70041	42.9022	6.34678
	48.2908	7.70462	42.9097	6.35025
	48.2919	7.70883	42.916	6.35373
	48.3012	7.71305	42.9212	6.3572
	48.3026	7.71726	42.9214	6.36067
	48.3173	7.72147	42.9282	6.36414
	48.3201	7.72568	42.9545	6.36761
	48.3224	7.7299	42.9588	6.37109
	48.3712	7.73411	42.9601	6.37456
	48.4064	7.73832	42.9659	6.37803
	48.4106	7.74253	42.9789	6.3815
	48.4156	7.74675	42.9817	6.38497
	48.4183	7.75096	43.0026	6.38845
	48.4277	7.75517	43.0324	6.39192
	48.4284	7.75938	43.0412	6.39539
	48.4335	7.7636	43.0424	6.39886
	48.4359	7.76781	43.0446	6.40233
	48.446	7.77202	43.0553	6.40581
	48.4466	7.77623	43.0832	6.40928
	48.4498	7.78045	43.0926	6.41275
	48.4567	7.78466	43.0928	6.41622
	48.4582	7.78887	43.0984	6.41969
	48.4666	7.79308	43.12	6.42317
	48.4721	7.7973	43.1241	6.42664
	48.4727	7.80151	43.1298	6.43011
	48.501	7.80572	43.1391	6.43358
	48.5079	7.80993	43.193	6.43705
	48.511	7.81415	43.1959	6.44052
	48.5126	7.81836	43.2089	6.444
	48.5152	7.82257	43.2202	6.44747
	48.5181	7.82678	43.2267	6.45094
	48.5252	7.831	43.24	6.45441
	48.5295	7.83521	43.2437	6.45788
	48.5385	7.83942	43.2499	6.46136
	48.5512	7.84363	43.2544	6.46483
	48.5541	7.84785	43.2575	6.4683
	48.5849	7.85206	43.2719	6.47177
	48.5876	7.85627	43.2967	6.47524
	48.6055	7.86048	43.3193	6.47872
	48.6075	7.8647	43.3197	6.48219
	48.6312	7.86891	43.34	6.48566
	48.6525	7.87312	43.3416	6.48913
	48.661	7.87733	43.3455	6.4926
	48.6777	7.88155	43.3529	6.49608
	48.6824	7.88576	43.3643	6.49955
	48.684	7.88997	43.3677	6.50302
	48.6865	7.89418	43.3702	6.50649
	48.6967	7.8984	43.3763	6.50996
	48.706	7.90261	43.3981	6.51344
	48.7123	7.90682	43.3999	6.51691
	48.7194	7.91103	43.4116	6.52038
	48.7296	7.91524	43.4252	6.52385
	48.7398	7.91946	43.4301	6.52732
	48.7495	7.92367	43.4424	6.5308
	48.751	7.92788	43.4566	6.53427
	48.7564	7.93209	43.4809	6.53774
	48.7649	7.93631	43.4811	6.54121
	48.7757	7.94052	43.4869	6.54468
	48.7784	7.94473	43.4959	6.54816
	48.8101	7.94894	43.5104	6.55163
	48.815	7.95316	43.5422	6.5551
	48.8152	7.95737	43.5486	6.55857
	48.818	7.96158	43.5676	6.56204
	48.8182	7.96579	43.5812	6.56552
	48.8185	7.97001	43.5861	6.56899
	48.8221	7.97422	43.5904	6.57246
	48.8298	7.97843	43.6028	6.57593
	48.8343	7.98264	43.6301	6.5794
	48.838	7.98686	43.6621	6.58288
	48.8419	7.99107	43.6751	6.58635
	48.852	7.99528	43.6849	6.58982
	48.8532	7.99949	43.685	6.59329
	48.8536	8.00371	43.6854	6.59676
	48.867	8.00792	43.6855	6.60024
	48.8735	8.01213	43.6873	6.60371
	48.8853	8.01634	43.6978	6.60718
	48.915	8.02056	43.6999	6.61065
	48.9527	8.02477	43.7218	6.61412
	48.9594	8.02898	43.7245	6.6176
	48.9614	8.03319	43.7305	6.62107
	48.9792	8.03741	43.7348	6.62454
	48.9891	8.04162	43.735	6.62801
	48.9947	8.04583	43.7365	6.63148
	48.997	8.05004	43.7507	6.63496
	49.0098	8.05426	43.7509	6.63843
	49.0179	8.05847	43.763	6.6419
	49.0307	8.06268	43.7745	6.64537
	49.0348	8.06689	43.7745	6.64884
	49.0409	8.07111	43.7771	6.65232
	49.0433	8.07532	43.7878	6.65579
	49.0433	8.07953	43.789	6.65926
	49.0446	8.08374	43.8164	6.66273
	49.0493	8.08796	43.8169	6.6662
	49.0545	8.09217	43.8199	6.66968
	49.0626	8.09638	43.8403	6.67315
	49.0751	8.10059	43.8509	6.67662
	49.0942	8.10481	43.852	6.68009
	49.1044	8.10902	43.8536	6.68356
	49.1087	8.11323	43.8564	6.68704
	49.1278	8.11744	43.8609	6.69051
	49.1293	8.12166	43.8678	6.69398
	49.1294	8.12587	43.8877	6.69745
	49.1425	8.13008	43.8915	6.70092
	49.1452	8.13429	43.8924	6.7044
	49.1766	8.13851	43.9005	6.70787
	49.181	8.14272	43.93	6.71134
	49.1817	8.14693	43.9406	6.71481
	49.1841	8.15114	43.9422	6.71828
	49.1876	8.15536	43.9491	6.72176
	49.1958	8.15957	43.9562	6.72523
	49.1985	8.16378	43.9688	6.7287
	49.2188	8.16799	43.9723	6.73217
	49.222	8.17221	43.9787	6.73564
	49.2308	8.17642	43.9971	6.73912
	49.2317	8.18063	44.0024	6.74259
	49.2599	8.18484	44.0081	6.74606
	49.2708	8.18906	44.0098	6.74953
	49.2723	8.19327	44.0189	6.753
	49.2755	8.19748	44.019	6.75648
	49.2831	8.20169	44.0256	6.75995
	49.2902	8.20591	44.0404	6.76342
	49.3113	8.21012	44.0416	6.76689
	49.3162	8.21433	44.0456	6.77036
	49.3179	8.21854	44.065	6.77384
	49.3318	8.22276	44.0732	6.77731
	49.3386	8.22697	44.078	6.78078
	49.3453	8.23118	44.0819	6.78425
	49.354	8.23539	44.0843	6.78772
	49.3594	8.23961	44.086	6.7912
	49.3618	8.24382	44.0893	6.79467
	49.3686	8.24803	44.0908	6.79814
	49.4017	8.25224	44.0959	6.80161
	49.404	8.25646	44.1002	6.80508
	49.4044	8.26067	44.1139	6.80855
	49.4111	8.26488	44.1218	6.81203
	49.412	8.26909	44.1318	6.8155
	49.4155	8.27331	44.1421	6.81897
	49.4274	8.27752	44.1506	6.82244
	49.4275	8.28173	44.1533	6.82591
	49.4443	8.28594	44.1568	6.82939
	49.4469	8.29016	44.1662	6.83286
	49.4505	8.29437	44.1749	6.83633
	49.4507	8.29858	44.1843	6.8398
	49.4539	8.30279	44.1848	6.84327
	49.4543	8.30701	44.1856	6.84675
	49.4561	8.31122	44.1887	6.85022
	49.4694	8.31543	44.192	6.85369
	49.4696	8.31964	44.203	6.85716
	49.4778	8.32386	44.2049	6.86063
	49.4973	8.32807	44.2068	6.86411
	49.4979	8.33228	44.213	6.86758
	49.5246	8.33649	44.214	6.87105
	49.5465	8.34071	44.2144	6.87452
	49.556	8.34492	44.2186	6.87799
	49.5575	8.34913	44.2232	6.88147
	49.562	8.35334	44.2234	6.88494
	49.5719	8.35756	44.2247	6.88841
	49.5911	8.36177	44.227	6.89188
	49.5922	8.36598	44.235	6.89535
	49.6027	8.37019	44.2401	6.89883
	49.6114	8.3744	44.2408	6.9023
	49.616	8.37862	44.244	6.90577
	49.6218	8.38283	44.2742	6.90924
	49.6258	8.38704	44.2765	6.91271
	49.6695	8.39125	44.29	6.91619
	49.67	8.39547	44.2927	6.91966
	49.6752	8.39968	44.2994	6.92313
	49.6972	8.40389	44.3009	6.9266
	49.7081	8.4081	44.3144	6.93007
	49.7203	8.41232	44.3305	6.93355
[truncated: 26,805 more rows]

[truncated: 31 more sheets: Fig 2l, Fig 3d, Fig 3e, Fig 3f, Fig 3g, Fig 3h, Fig 4c, Fig 4d, Fig 4e, Fig 4f, Fig 4g, Fig 5c, Fig 5d, Fig 5f, Fig 5i, Fig 5j, Fig 5k, Fig 5l, Fig 5m, Fig 6b …]
